# Supplementary material for: The Double-Stranded DNA Virosphere as a Modular Hierarchical Network of Gene Sharing
Source: mBio. 2016 Aug 2;7(4):e00978-16. doi: 10.1128/mBio.00978-16 (PMC4981718; doi:10.1128/mBio.00978-16)
Supplement: Table S1 — List of core genes sorted by normalized abundance. [file mbo004162897st1.xlsx]

## Sheet: Sheet1
Fam. Nr	Representative seq.	Annotation	Retention	Abundance	Module	Hallmark	Signature
5	AAQ07582.1	Terminase	0.969476	0.661	9		0
13	ABD90605.1	major capsid protein HK97-like	0.959829	0.532	9		0
10	313768157	XRE-family HTH domain	0.718205	0.326887	9		0
16	BAK52950.1	portal protein	0.740078	0.313554	9		0
8	134287171	DEAD-like helicase	0.521524	0.298439	9		0
6	BAK52979.1	DNA primase/helicase	0.683178	0.290483	14		0
11	738838588	DNA polyermase B	0.886034	0.254782	5		0
111	BAK52951.1	Protease (herpesvirus S21, phage U9/U35)	0.793739	0.2544	9		0
24	506497871	Integrase	0.378704	0.254426	9		0
22	NP_945289.1	Bacteriophage HK97-gp10, putative tail-component	0.903933	0.240385	9		0
4	66275907	D5-like primase-helicase	0.593926	0.240384	3		0
27	310831525	HNHc endonuclease	0.599895	0.221508	10		0
20	BAK53003.1	DNA polymerase A	0.762616	0.205309	14		0
19	9628153	Ribonucleotide reductase large subunit	0.570638	0.203923	12		0
18	134287257	Thioredoxin	0.371205	0.173717	12		0
2	116326775	ribonucleotide reductase small subunit	0.439991	0.168789	12		0
23	9964588	phage tail tape measure protein	0.690044	0.164151	9		0
30	134287277	UvrD-like helicase	0.886034	0.162324	12		0
35	NP_945279.1	portal protein	0.793739	0.158316	10		0
12	134287264	A32-like packaging ATPase (FtsK/HerA)	0.868489	0.156383	5		0
26	ADF29313.1	Phage mu protein F, putative minor head protein	0.612014	0.142609	9		0
68	738838596	Double jelly-roll major capsid prot	0.785842	0.136188	5		0
44	BAK52969.1	Baseplate J family protein	0.894939	0.132516	12		0
36	NP_049665.1	AAA family ATPase	0.842822	0.11978	12		0
47	660515743	RuvC Holliday junction resolvase; Poxvirus A22 family	0.599895	0.117455	3		0
59	CBJ93970.1	Siphovirus tail protein	0.755028	0.117391	9		0
69	CBJ93956.1	PDDEXK nuclease; Cas4 superfamily	0.66965	0.11736	10		0
52	BAK52968.1	phage baseplate assembly protein W	0.913018	0.116845	12		0
30572	9628207	ATP-dependent DNA ligase	0.703984	0.110031	14		0
60	YP_003929.1	Metallophosphatase	0.762616	0.106769	10		0
163	738838592	Minor capsid protein (penton)	0.66965	0.104222	5		0
15	134287325	S_TKc serine/threonine protein kinase	0.785842	0.103317	6		0
50	116326771	Polynucleotide kinase	0.426988	0.10191	12		0
55	310831000	Putative RNaseH	0.877218	0.101076	14		0
83	589287906	deoxynucleotide monophosphate kinase	0.491153	0.094016	12		0
74	134287273	DNA repair exonuclease, SbcCD ATPase subunit	0.643393	0.093595	12		0
62	ADP02479.1	Scaffolding	0.576373	0.089447	10		0
53	NP_049692.1	Recombination endonuclease VII	0.65639	0.088138	10		0
46	NP_039696.1	Minor tail protein	0.662987	0.087029	10		0
97	ABC40467.1	putative minor structural protein	0.762616	0.085435	9		0
130	134287230	Thiol oxidorreductase	0.98906	0.085093	6		0
99	134287227	DNA repair exonuclease	0.979219	0.081214	12		0
134	NP_599039.1	Phage head-tail joining protein	0.444413	0.08023	9		0
148	134287220	DNA-directed RNA polymerase second largest subunit	0.98906	0.079178	6		0
367	116326785	Transcription factor S-II (TFIIS)	0.979219	0.078259	6		0
94	NP_049863.1	Phage tail fiber	0.501075	0.07803	12		0
61	738838597	Ulp1 cysteine protease (PF02902)	0.570638	0.076973	5		0
28	9628256	mRNA capping enzyme	0.98906	0.076886	6		0
131	134287238	DNA-directed RNA polymerase largest subunit	0.999	0.075105	6		0
77	ACU41482.1	Minor tail protein	0.999	0.0747	10		1
38	YP_001491579.1	Cutinase	0.56496	0.072475	10		0
116	CBX44494.1	bacteriophage head-to-tail connecting protein	0.950279	0.070167	14		1
147	ABD90631.1	tail protein D	0.56496	0.070148	9		0
51	9628219	DNA topoisomerase II	0.877218	0.068801	12		0
146	ADQ92399.1	lysozyme subunit B	0.439991	0.068487	9		0
205	NP_543093.1	hypothetical protein	0.486266	0.067066	9		0
105	9628158	thymidine kinase	0.38251	0.066655	12		0
154	ACU41477.1	Major tail subunit	0.931462	0.06374	10		0
123	134287189	Poxvirus Late Transcription Factor VLTF3 like	0.851292	0.062321	3		0
305	CCE26327.1	cobalamin biosynthesis protein CobS	0.570638	0.061337	12		0
180	ABD90619.1	baseplate assembly protein V	0.576373	0.060806	9		0
151	134287234	RNA ligase	0.826133	0.06028	12		0
321	134287260	A1L transcription factor/late transcription factor VLTF-2	0.886034	0.060246	3		0
103	ACZ55597.1	hypothetical protein	0.471894	0.059037	10		0
67	BAI83135.1	lysozyme	0.859848	0.056617	12		0
235	YP_227604.1	Phage terminase, small subunit	0.38251	0.054877	9		0
49	BAK52964.1	lysozyme-like superfamily	0.662987	0.05439	9		0
353	ACF32397.1	tail component	0.394159	0.054258	9		0
256	YP_002003539.1	putative tail fiber protein	0.725423	0.054072	9		0
58	Polinton2_SM_10	rve integrase	0.725423	0.052542	5		0
129	AEJ81377.1	RNA polymerase	0.649859	0.052496	14		0
290	AAM83079.1	Phage major tail protein	0.559339	0.051364	9		0
177	NP_049854.1	gp32 single-stranded DNA binding protein	0.979219	0.050968	12		0
219	NP_049723.1	Macro domain, high-affinity ADP-ribose binding module	0.618165	0.048859	12		0
228	YP_529561.1	Head-Tail Connector Proteins gp6 and gp15	0.532059	0.048561	9		0
307	AAM83078.1	putative tail component (DUF806)	0.537407	0.048351	9		0
170	660515801	Dual specificity phosphatases (DSP); Ser/Thr and Tyr protein phosphatases	0.516335	0.048044	4		0
331	YP_003912.1	putative tail fiber protein	0.56496	0.048041	9		0
261	BAI83022.1	DexA exonuclease A	0.725423	0.047376	12		0
271	9628234	proliferating cell nuclear antigen	0.683178	0.047237	3		1
386	197322469	putative ATP-dependent nuclease	0.718205	0.046926	12		0
178	NP_777344.1	lytic transglycosylase	0.506111	0.046704	14		0
182	134287219	RING-finger	0.817912	0.046329	6		0
88	701447484	conserved uracil-DNA glycosylase D4 [Melbournevirus]	0.979219	0.046044	7		0
354	134287224	uncharacterized, C-terminal domain conserved in irido, asco, phycodna, mimi	0.711059	0.045039	3		1
85	YP_529890.1	uncharacterized protein	0.501075	0.044928	9		0
619	134287176	zinc-dependent metalloprotease [Heliothis virescens ascovirus 3e]	0.649859	0.044175	3		0
175	CCE26173.1	putative contractile tail sheath structural protein	0.999	0.043212	12		0
199	CBX44497.1	tail protein	0.969476	0.043034	14		0
201	CBX44498.1	putative tail tubular protein B	0.969476	0.043034	14		0
113	NP_039691.1	minor tail protein	0.959829	0.042926	10		0
333	AAQ07579.1	DUF968	0.576373	0.042514	9		0
108	ACU41735.1	Peptidoglycan recognition protein (PGRP), Lysin A	0.532059	0.041575	10		0
109	ACU42031.1	Transcription facto WhiB	0.65639	0.041533	10		0
37	BAI83159.1	tail completion and sheath stabilizer protein	0.999	0.041503	12		0
233	BAK52960.1	tail sheath protein precursor	0.826133	0.041457	13		0
171	ADB93699.1	pahge terminase, small subunit	0.801717	0.040937	10		0
112	NP_039679.1	capsid maturation protease; major surface protein 1B	0.826133	0.040882	10		0
126	BAI83009.1	rIIA protector	0.940823	0.040479	12		0
202	BAI83289.1	rIIB protector	0.940823	0.040479	12		0
226	ACU41484.1	gp20 [Mycobacterium phage Hope]	0.747516	0.040321	10		0
368	134287180	weak hit to chromosome segregation protein SMC	0.817912	0.04011	3		1
183	ADQ52896.1	gp57B conserved hypothetical protein	0.65639	0.039917	12		0
286	ABD63682.1	unknown	0.521524	0.03981	9		0
440	134287301	hypothetical protein HVAV3e_gp144 [Heliothis virescens ascovirus 3e]	0.903933	0.039313	3		0
392	ACF32400.1	tail component	0.467199	0.038793	9		0
186	441432820	nucleotidase	0.834435	0.038699	12		0
360	ADP02459.1	conserved hypothetical protein	0.711059	0.03861	12		0
311	AAQ07535.1	Upf63.8	0.371205	0.038485	12		0
339	ADP02456.1	structural protein	0.755028	0.03819	12		0
84	ACU41204.1	gp58, range: 1..64 HHsearch against CDD matches: pfam00057:Ldl_recept_a Low-den	0.894939	0.038115	10		0
197	ADP02406.1	conserved hypothetical protein	0.398121	0.037485	12		0
812	56692739	ubiqutin/ribosomal protein [Singapore grouper iridovirus]	0.511197	0.037191	6		0
282	ACU41697.1	bacterial DNA polymerase III, alpha subunit	0.868489	0.036956	10		0
72	BAI83201.1	baseplate hub subunit	0.999	0.036801	12		0
169	BAI83175.1	neck protein	0.999	0.036801	12		0
211	BAI83174.1	neck protein	0.999	0.036801	12		0
212	BAI83161.1	head completion	0.999	0.036801	12		0
214	BAI83176.1	tail sheath stabilizer and completion protein	0.999	0.036801	12		0
215	BAI83062.1	sliding clamp, DNA polymerase accessory protein	0.999	0.036801	12		0
216	BAI83074.1	RNA polymerase sigma factor	0.999	0.036801	12		0
217	BAI83060.1	clamp loader subunit, DNA polymerase accessory protein	0.999	0.036801	12		0
218	BAI83206.1	baseplate tail tube cap	0.999	0.036801	12		0
291	ABD63683.1	putative major tail protein	0.537407	0.036045	9		0
188	BAI83185.1	major prohead-scaffolding core protein	0.979219	0.035999	12		0
236	BAI83162.1	baseplate wedge subunit	0.979219	0.035999	12		0
377	134287183	RNaseIII [Heliothis virescens ascovirus 3e]	0.834435	0.035798	3		0
30578	448260172	RHH domain	0.732714	0.03575	1		1
375	73852544	hypothetical protein EhV074 [Emiliania huxleyi virus 86]	0.868489	0.035503	12		0
496	134287225	transcription initiation factor IIB	0.690044	0.035159	3		0
314	ACU41952.1	gp18	0.98906	0.034589	10		0
687	134287293	divergent DNA-directed RNA polymerase subunit 5	0.662987	0.03456	3		1
194	BAI83107.1	conserved hypothetical protein	0.959829	0.034463	12		0
39	448825700	putative prolyl 4-hydroxylase [Megavirus lba]	0.386354	0.034312	3		0
250	BAI83059.1	RegA translational repressor protein	0.98906	0.0332	12		0
259	BAI83177.1	terminase DNA packaging enzyme small subunit	0.98906	0.0332	12		0
260	BAI83260.1	late promoter transcription accessory protein	0.98906	0.0332	12		0
661	9628142	histone-like protein [African swine fever virus]	0.431279	0.032592	13		0
155	ACU41735.1	gp242, range: 1..190 HHsearch against CDD matches: (unmatched)	0.418533	0.032273	10		0
621	701447424	conserved hypothetical protein [Melbournevirus]	0.696979	0.032245	3		0
119	BAI83160.1	DNA end protector protein, range: 1..116 HHsearch against CDD matches: (unmatched)	0.778022	0.031757	12		0
296	448825734	hypothetical protein LBA_00771 [Megavirus lba]	0.747516	0.031457	12		0
504	ADP02442.1	conserved hypothetical protein	0.537407	0.031416	12		0
270	BAI83199.1	UvsY recombination, repair and ssDNA binding protein	0.593926	0.031126	12		0
276	AEO93488.1	DNA primase bacterial DnaG type	0.913018	0.03069	10		0
372	ABF73064.1	transcriptional activator RinB	0.690044	0.030354	9		0
650	448825229	Cu/Zn superoxide dismutase [Megavirus lba]	0.453391	0.030335	6		0
550	GU169904-ORF066	GU169904-ORF066 86638..86832 + strand 65 aa	0.576373	0.030331	12		0
730	ACF32399.1	tail component	0.414368	0.030316	9		0
733	ACF32401.1	tail component	0.414368	0.030316	9		0
744	ACF32398.1	tail component	0.414368	0.030316	9		0
156	134287208	hypothetical protein HVAV3e_gp051 [Heliothis virescens ascovirus 3e]	0.913018	0.030232	4		0
461	ADN68447.1	Portal protein	0.444413	0.030111	9		0
358	ABD63684.1	unknown	0.506111	0.029676	9		0
539	NP_852743.1	putative recombination protein NinB	0.801717	0.029619	9		0
384	ABF73062.1	hypothetical protein	0.643393	0.029402	9		0
32038	937424835	Per os infectivity factor (p74) [Perigonia lusca single nucleopolyhedrovirus]	0.999	0.029272	6		1
32063	937424886	Per os infectivity factor 3 [Perigonia lusca single nucleopolyhedrovirus]	0.999	0.029272	6		1
912	701447214	putative amine oxidase [Melbournevirus]	0.725423	0.029158	3		0
118	ADL71201.1	gp17, range: 1..214 HHsearch against CDD matches: pfam05709:Sipho_tail Phage tai	0.762616	0.029098	10		0
222	ACU41955.1	gp21	0.762616	0.029098	10		0
390	ADP02455.1	structural protein	0.65639	0.029066	12		0
350	ABF73053.1	hypothetical protein	0.718205	0.028833	9		0
258	BAI83168.1	baseplate wedge subunit	0.969476	0.028776	12		0
694	ADA82258.1	putative tail protein, range: 1..117 HHsearch against CDD matches: (unmatched)	0.886034	0.028723	9		0
32041	937424898	Per os infectivity factor 1 [Perigonia lusca single nucleopolyhedrovirus]	0.931462	0.028514	6		1
32044	937424888	Per os infectivity factor 2 [Perigonia lusca single nucleopolyhedrovirus]	0.931462	0.028514	6		1
275	BAI83259.1	loader of DNA helicase	0.785842	0.028425	12		0
407	NP_510923.1	similar to phage phi PVL ORF51	0.56496	0.02815	9		0
607	ABD90614.1	tail synthesis protein S	0.521524	0.028114	9		0
278	ABF73085.1	hypothetical protein	0.526765	0.028101	9		0
385	ABJ88875.1	conserved hypothetical protein	0.66965	0.027881	9		0
347	9628202	RNA polymerase subunit 10 [African swine fever virus]	0.662987	0.027785	4		0
1232	ADA82245.1	putative structural protein	0.46255	0.027758	9		0
570	YP_004327352.1	predicted regulatory protein	0.834435	0.027369	9		0
32057	937424870	ac81 (unknown function) [Perigonia lusca single nucleopolyhedrovirus]	0.999	0.027325	6		1
747	73852833	hypothetical protein EhV359 [Emiliania huxleyi virus 86]	0.526765	0.02731	13		0
349	ACU41730.1	gp237	0.868489	0.027045	10		0
431	NP_061646.1	phi PVL ORF 17 homologue	0.593926	0.026911	9		0
370	ACB89087.1	gp ORF094, range: 1..385 HHsearch against CDD matches: (unmatched)	0.506111	0.026893	9		0
665	ACZ55537.1	phage conserved protein	0.599895	0.025998	12		0
1169	660515696	hypothetical protein IIV31_041L [Armadillidium vulgare iridescent virus]	0.526765	0.025883	3		0
470	ABJ88868.1	conserved hypothetical protein	0.553773	0.025744	9		0
320	BAI83126.1	conserved hypothetical protein	0.913018	0.025469	12		0
374	157953460	hypothetical protein AR158_C270L [Paramecium bursaria Chlorella virus AR158]	0.414368	0.024873	12		0
32043	937424799	Baculovirus capsid protein (p95/vp91)	0.999	0.024622	6		1
32051	937424876	Viral phosphatase 38K [Perigonia lusca single nucleopolyhedrovirus]	0.999	0.024622	6		1
32073	937424803	ODV-E28, Per os infectivity factor 4 [Perigonia lusca single nucleopolyhedrovirus]	0.999	0.024622	6		1
306	ADA83745.1	gp19	0.98906	0.024505	10		0
679	CBX44501.1	internal virion-like protein	0.593926	0.024433	14		0
294	ADB93767.1	repressor	0.817912	0.024395	10		0
571	ADA82294.1	hypothetical protein	0.38251	0.024351	9		0
503	ABF73106.1	hypothetical protein	0.453391	0.024311	9		0
507	ABF73041.1	hypothetical protein	0.402122	0.024285	9		0
32045	937424838	Per os infectivity factor 5 [Perigonia lusca single nucleopolyhedrovirus]	0.922194	0.023821	6		1
557	508182101	SAR116 cluster protein [Phaeocystis globosa virus]	0.435613	0.02378	12		0
719	NC_015295-ORF04	NC_015295-ORF04 31372..31488 - strand 39 aa	0.553773	0.023404	9		0
283	ADL71253.1	gp71	0.439991	0.023355	10		0
505	ABF73052.1	hypothetical protein	0.471894	0.023166	9		0
304	ADA83756.1	gp30	0.950279	0.023098	10		0
198	ADA83751.1	gp25	0.999	0.023002	10		0
312	ADA83796.1	gp74	0.793739	0.022954	10		0
533	AEK07974.1	gp15	0.690044	0.022745	10		0
1322	ADA82256.1	hypothetical protein	0.453391	0.022566	9		0
1282	AAZ82452.1	putative minor capsid protein	0.467199	0.022513	9		0
688	ACF32368.1	probable regulatory protein N (early gene regulator)	0.696979	0.022489	9		0
323	CBX44499.1	similar to internal virion-like protein	0.859848	0.022122	14		0
444	116326815	hypothetical protein TNAV2c_gp129 [Trichoplusia ni ascovirus 2c]	0.868489	0.022048	4		0
342	ACU41654.1	gp130	0.439991	0.021966	10		0
1362	AAZ82451.1	putative minor capsid protein	0.386354	0.021871	9		0
743	660515834	SWIB complex BAF60b domain-containing protein [Armadillidium vulgare iridescent virus]	0.457948	0.021809	3		0
478	YP_001039750.1	hypothetical protein	0.747516	0.021763	14		0
551	NP_665939.1	hypothetical protein, range: 1..164 HHsearch against CDD matches: (unmatched)	0.732714	0.021634	10		0
485	ACU41474.1	gp10	0.98906	0.02161	10		0
790	ADP02450.1	conserved hypothetical protein	0.537407	0.021554	12		0
763	ACF32363.1	host-killing protein	0.588017	0.021511	9		0
1243	AAZ82456.1	hypothetical protein	0.426988	0.021511	9		0
319	448825862	DNA topoisomerase 1b [Megavirus lba]	0.809774	0.021489	4		0
115	BAI83263.1	tail fiber protein	0.894939	0.021428	12		0
32058	937424873	VP39 [Perigonia lusca single nucleopolyhedrovirus]	0.98906	0.02138	6		0
1496	134287266	hypothetical protein HVAV3e_gp109 [Heliothis virescens ascovirus 3e]	0.747516	0.02137	3		0
378	CBX44495.1	scaffolding-like protein	0.755028	0.02091	14		0
882	448825951	hypothetical protein LBA_00988 [Megavirus lba]	0.649859	0.020803	3		0
451	448825786	putative fucosyltransferase [Megavirus lba]	0.851292	0.020641	4		0
829	ADF29320.1	putative structural protein	0.453391	0.020537	12		0
1220	531035516	eukaryotic DNA primase small subunit [Pandoravirus salinus]	0.576373	0.020526	3		0
1308	AAZ82454.1	putative tail shaft protein	0.435613	0.020427	9		0
888	9628194	TATA-box binding protein	0.516335	0.020419	3		0
16941	506497891	Chitin-binding domain type 2	0.913018	0.020391	6		0
300	313768247	hypothetical protein MpV1_044c [Micromonas sp. RCC1109 virus MpV1]	0.740078	0.020287	12		0
32069	937424777	Nucleotide diphosphate X, ADP-ribose pyrophosphatase (ADPRase) [Perigonia lusca single nucleopolyhedrovirus]	0.718205	0.020057	6		0
32048	937424776	P47 [Perigonia lusca single nucleopolyhedrovirus]	0.98906	0.01999	6		0
32055	937424769	P49 [Perigonia lusca single nucleopolyhedrovirus]	0.98906	0.01999	6		0
32060	937424851	Capsid protein, VP1054 [Perigonia lusca single nucleopolyhedrovirus]	0.98906	0.01999	6		0
32061	937424867	Very late factor-1 [Perigonia lusca single nucleopolyhedrovirus]	0.98906	0.01999	6		0
32065	937424808	ODV-EC43 [Perigonia lusca single nucleopolyhedrovirus]	0.98906	0.01999	6		0
801	9628240	AP endonuclease class II [African swine fever virus]	0.439991	0.01998	3		0
1487	701447346	conserved putative NUDIX hydrolase [Melbournevirus]	0.414368	0.01988	3		0
677	ABD90622.1	tail formation protein I	0.868489	0.019863	9		0
398	BAI83226.1	head assembly cochaperone with GroEL	0.959829	0.019798	12		0
32054	937424880	P48/P45 [Perigonia lusca single nucleopolyhedrovirus]	0.922194	0.019766	6		0
32056	937424883	hypothetical protein [Perigonia lusca single nucleopolyhedrovirus]	0.922194	0.019766	6		0
32062	937424878	P40, BV/ODV-EC42 [Perigonia lusca single nucleopolyhedrovirus]	0.922194	0.019766	6		0
32067	937424869	GP41 [Perigonia lusca single nucleopolyhedrovirus]	0.922194	0.019766	6		0
32068	937424802	ODV-E25 [Perigonia lusca single nucleopolyhedrovirus]	0.922194	0.019766	6		0
32071	937424771	ODV-E27 [Perigonia lusca single nucleopolyhedrovirus]	0.922194	0.019766	6		0
32078	937424845	Single-stranded DNA binding protein 2 [Perigonia lusca single nucleopolyhedrovirus]	0.922194	0.019766	6		0
32084	937424853	hypothetical protein [Perigonia lusca single nucleopolyhedrovirus]	0.922194	0.019766	6		0
32085	937424801	P18 [Perigonia lusca single nucleopolyhedrovirus]	0.922194	0.019766	6		0
469	BAI83240.1	conserved hypothetical protein	0.725423	0.0197	12		0
481	BAI83241.1	conserved hypothetical protein	0.740078	0.019658	12		0
32040	937424899	ODV-E66 [Perigonia lusca single nucleopolyhedrovirus]	0.398121	0.019624	6		0
18968	AEO93777.1	gp519	0.65639	0.019578	6		0
1059	448825398	hypothetical protein LBA_00435 [Megavirus lba]	0.65639	0.019561	3		0
32079	937424863	hypothetical protein [Perigonia lusca single nucleopolyhedrovirus]	0.922194	0.019524	6		0
32113	937424770	ODV-E18 [Perigonia lusca single nucleopolyhedrovirus]	0.922194	0.019524	6		0
32107	937424868	hypothetical protein [Perigonia lusca single nucleopolyhedrovirus]	0.785842	0.019482	6		0
1557	AAZ82446.1	putative minor capsid protein	0.605924	0.019458	9		0
32093	937424778	Late expression factor 11 [Perigonia lusca single nucleopolyhedrovirus]	0.851292	0.0193	6		0
365	BAI83193.1	Inh inhibitor of prohead protease	0.959829	0.019265	12		0
32049	937424827	Alkaline exonuclease [Perigonia lusca single nucleopolyhedrovirus]	0.922194	0.019232	6		0
32066	937424830	Late expression factor 1 [Perigonia lusca single nucleopolyhedrovirus]	0.922194	0.019232	6		0
844	ACU41949.1	gp15	0.402122	0.019208	10		0
32075	937424890	Late expression factor 2 [Perigonia lusca single nucleopolyhedrovirus]	0.922194	0.019188	6		0
667	AEK06741.1	gp33	0.605924	0.019158	10		0
1311	HM208537-ORF2	HM208537-ORF2 11243..11527 + strand 95 aa	0.636991	0.01914	9		0
32124	937424763	Polyhedrin [Perigonia lusca single nucleopolyhedrovirus]	0.851292	0.018964	6		0
691	ADL71255.1	gp73	0.630653	0.018873	10		0
406	AEK06826.1	gp13	0.406163	0.018583	10		0
223	AAQ07547.1	Upf79.2	0.999	0.018496	7		1
703	YP_002290880.1	putative head morphogenesis protein	0.718205	0.018496	10		0
340	ADA83786.1	gp63	0.826133	0.018457	10		0
121	NP_039717.1	sigma factor	0.999	0.01837	10		0
327	ADA83772.1	gp46	0.999	0.01837	10		0
328	ADA83749.1	gp23	0.999	0.01837	10		0
332	ADA83748.1	gp22	0.999	0.01837	10		0
334	ADA83776.1	gp50	0.999	0.01837	10		0
336	ADA83746.1	gp20	0.999	0.01837	10		0
337	ADA83747.1	gp21	0.999	0.01837	10		0
168	BAI83169.1	baseplate wedge tail fiber connector	0.950279	0.018282	12		0
948	701447358	conserved putative alkylated DNA repair protein [Melbournevirus]	0.398121	0.018241	3		0
9526	215401240	DUF3609	0.593926	0.017986	6		0
32070	937424775	Immediate early protein1 [Perigonia lusca single nucleopolyhedrovirus]	0.718205	0.017778	6		0
32077	937424797	Late expression factor 3 [Perigonia lusca single nucleopolyhedrovirus]	0.718205	0.017778	6		0
32081	937424787	Few polyhedra [Perigonia lusca single nucleopolyhedrovirus]	0.718205	0.017778	6		0
32082	937424825	PP34, Calyx, Polyhedron envelope protein [Perigonia lusca single nucleopolyhedrovirus]	0.718205	0.017778	6		0
32088	937424837	EP23 [Perigonia lusca single nucleopolyhedrovirus]	0.718205	0.017778	6		0
32092	937424871	hypothetical protein [Perigonia lusca single nucleopolyhedrovirus]	0.718205	0.017778	6		0
810	448825598	putative ubiquitin carboxyl-terminal hydrolase [Megavirus lba]	0.67638	0.017716	3		0
793	448825343	hypothetical protein LBA_00380 [Megavirus lba]	0.394159	0.017617	3		0
30580	146411830	putative glycosyl transferase [Acidianus bottle-shaped virus]	0.612014	0.01746	1		0
545	BAK52970.1	hypothetical protein	0.969476	0.017459	13		0
811	134287265	hypothetical protein HVAV3e_gp108 [Heliothis virescens ascovirus 3e]	0.690044	0.017458	3		0
1163	448825439	hypothetical protein LBA_00476 [Megavirus lba]	0.643393	0.017438	3		0
1173	448825447	hypothetical protein LBA_00484 [Megavirus lba]	0.643393	0.017438	3		0
1647	448825389	hypothetical protein LBA_00426 [Megavirus lba]	0.643393	0.017438	3		0
32100	937424866	hypothetical protein [Perigonia lusca single nucleopolyhedrovirus]	0.65639	0.01743	6		0
1051	YP_003359118.1	hypothetical protein	0.618165	0.017354	9		0
471	FQ482084-ORF2	FQ482084-ORF2 38239..38412 + strand 58 aa	0.740078	0.017302	14		0
875	ABD90626.1	tail sheath protein FI	0.521524	0.017287	9		0
890	585299374	hypothetical protein pv_45 [Pithovirus sibericum]	0.662987	0.017258	12		0
302	448826132	poly(A) polymerase small subunit [Megavirus lba]	0.859848	0.016942	4		0
363	448825446	putative core protein [Megavirus lba]	0.950279	0.016867	4		0
32121	937424879	P12 [Perigonia lusca single nucleopolyhedrovirus]	0.599895	0.01681	6		0
1259	AAM81392.1	head completion protein	0.618165	0.0168	9		0
32074	937424822	P24 [Perigonia lusca single nucleopolyhedrovirus]	0.599895	0.016785	6		0
30596	448260216	hypothetical protein STSV2_69 [Sulfolobus virus STSV2]	0.999	0.016764	1		0
267	BAI83028.1	HNH endonuclease	0.496089	0.016694	12		0
836	CBX44503.1	small terminase subunit protein	0.599895	0.016687	14		0
876	ABD90608.1	tail synthesis protein X	0.511197	0.016665	9		0
1241	448825346	hypothetical protein LBA_00383 [Megavirus lba]	0.426988	0.01655	3		0
526	ADP00024.1	ssDNA binding protein	0.770281	0.016544	14		0
867	ACU41950.1	gp16	0.402122	0.016531	10		0
509	BAI83268.1	holin lysis protein	0.542808	0.01644	12		0
631	YP_195214.1	photosystem II D2 protein	0.877218	0.016324	12		0
1401	ACH57077.1	tail protein	0.999	0.016222	9		0
344	BAI83173.1	wac fibritin neck whiskers	0.959829	0.016197	12		0
422	BAI83167.1	baseplate wedge initiator	0.959829	0.016197	12		0
473	GU396103-ORF3	gp35 hinge connector of long tail fiber, proximal connector	0.959829	0.016197	12		0
477	BAI83043.1	conserved hypothetical protein	0.959829	0.016197	12		0
488	BAI83171.1	baseplate wedge completion tail pin	0.959829	0.016197	12		0
490	BAI83183.1	prohead core protein precursor	0.959829	0.016197	12		0
493	BAI83261.1	DsbA dsDNA binding protein, late transcription	0.959829	0.016197	12		0
494	BAI83072.1	conserved hypothetical protein	0.959829	0.016197	12		0
497	ADQ52935.1	conserved hypothetical protein	0.959829	0.016197	12		0
500	BAI83197.1	conserved hypothetical protein	0.959829	0.016197	12		0
502	BAI83157.1	tail fiber assembly helper protein	0.959829	0.016197	12		0
32134	937424807	hypothetical protein [Perigonia lusca single nucleopolyhedrovirus]	0.402122	0.016164	6		0
543	BAI83040.1	dCTPase	0.542808	0.016162	12		0
527	BAI83227.1	conserved hypothetical protein	0.630653	0.016141	12		0
400	ADB93776.1	gp83	0.516335	0.016076	10		0
916	AER70137.1	hypothetical protein	0.886034	0.01602	12		0
32137	937424782	hypothetical protein [Perigonia lusca single nucleopolyhedrovirus]	0.444413	0.015995	6		0
591	AEG42272.1	putative N-acetylmuramoyl-L-alanine amidase	0.725423	0.015968	14		0
789	AEK06808.1	gp105	0.453391	0.015942	10		0
566	AEK06795.1	gp92	0.903933	0.015926	10		0
841	ACU41573.1	gp45	0.559339	0.015835	10		0
1297	701447419	conserved putative glycosyltransferase [Melbournevirus]	0.496089	0.015748	3		0
1477	701447301	conserved zinc-finger protein [Melbournevirus]	0.496089	0.015748	3		0
225	YP_003358975.1	hypothetical protein	0.877218	0.015741	7		0
826	ACU41731.1	gp238	0.476637	0.015719	17		0
1382	531035446	ABC1 protein kinase [Pandoravirus salinus]	0.521524	0.015695	3		0
757	ACU41976.1	gp42	0.770281	0.015666	10		0
224	AAY53404.1	gp101	0.959829	0.015599	7		0
637	AEB71663.1	DNA-damage-inducible protein D	0.894939	0.015417	10		0
516	BAI83027.1	conserved hypothetical protein	0.851292	0.015384	12		0
1074	ADO67673.1	NinF	0.418533	0.015289	9		0
1523	ADP02454.1	conserved hypothetical protein	0.532059	0.01526	12		0
880	ABD90621.1	baseplate assembly protein J	0.521524	0.01523	9		0
883	ABD90627.1	tail tube protein FII	0.521524	0.01523	9		0
885	ABD90630.1	tail protein U	0.521524	0.01523	9		0
1237	YP_238549.1	Zn-ribbon-containing phage structural protein	0.999	0.015216	13		1
847	134287286	lipopolysaccharide-modifying enzyme [Heliothis virescens ascovirus 3e]	0.696979	0.015156	3		0
240	9628073	DNA packaging protein UL32 [Equid herpesvirus 2]	0.999	0.015138	7		1
788	ADL71251.1	gp69	0.842822	0.01513	10		0
971	ADQ92421.1	OGR regulator of late gene transcription	0.570638	0.015078	9		0
1279	BAK52967.1	hypothetical protein	0.999	0.015053	13		0
32050	937424903	Ecdysteroid UDP-glucosyltransferase [Perigonia lusca single nucleopolyhedrovirus]	0.394159	0.015049	6		0
807	YP_214477.1	DUF680 domain-containing protein	0.501075	0.015033	12		0
1214	YP_214475.1	transaldolase-like protein	0.501075	0.015033	12		0
1224	YP_214454.1	hypothetical protein	0.501075	0.015033	12		0
1591	ADO67698.1	unknown	0.618165	0.014943	9		0
513	ADQ52741.1	gp45.2 conserved hypothetical protein	0.851292	0.014881	12		0
1454	ADE87941.1	hypothetical protein	0.711059	0.014827	9		0
1516	ABX51985.2	Mu-like prophage protein gp36	0.999	0.014825	9		0
1543	AEG42269.1	hypothetical protein	0.999	0.014825	9		0
955	AEK07513.1	gp69, range: 1..219 HHsearch against CDD matches: TIGR00372:cas4 CRISPR-associat	0.999	0.014773	10		0
1165	YP_195247.1	belonging to T4-LIKE GC: 49	0.740078	0.014712	12		0
189	NP_695174.1	hypothetical protein	0.979219	0.014702	7		1
563	ADQ53045.1	conserved hypothetical protein	0.747516	0.014657	12		0
530	BAI83050.1	head formation protein	0.785842	0.014639	12		0
590	YP_195178.1	belonging to T4-LIKE GC: 843	0.969476	0.014636	12		0
845	314055200	hypothetical protein OtV2_105 [Ostreococcus tauri virus 2]	0.834435	0.01463	12		0
1048	ABD90616.1	tail protein T	0.457948	0.014566	9		0
426	BAK52965.1	tail protein, range: 1..460 HHsearch against CDD matches: (unmatched)	0.999	0.014565	13		1
573	CCE26302.1	unnamed protein product	0.481427	0.014505	12		0
246	9628045	tegument protein UL7 [Equid herpesvirus 2]	0.999	0.014445	7		1
164	738838591	IIIa [Psittacine adenovirus 3]	0.999	0.014083	5		0
166	738838599	100K [Psittacine adenovirus 3]	0.999	0.014083	5		0
167	738838589	terminal protein precursor [Psittacine adenovirus 3]	0.999	0.014083	5		0
173	738838587	IVa2 [Psittacine adenovirus 3]	0.999	0.014083	5		0
174	738838598	DNA-binding protein [Psittacine adenovirus 3]	0.999	0.014083	5		0
176	738838590	52K [Psittacine adenovirus 3]	0.999	0.014083	5		0
528	BAI83063.1	RNA polymerase-binding protein	0.747516	0.014068	12		0
2669	YP_224002.1	gp78	0.817912	0.014012	9		0
257	BAI83209.1	alt RNA polymerase ADP-ribosylase	0.532059	0.013992	12		0
552	BAI83073.1	conserved hypothetical protein	0.643393	0.013937	12		0
230	9631336	ORF MSV102 hypothetical protein [Melanoplus sanguinipes entomopoxvirus]	0.979219	0.013904	7		1
132	738838604	fiber [Psittacine adenovirus 3]	0.886034	0.013897	5		0
606	BAI83196.1	ATP-dependent DNA helicase uvsW	0.553773	0.01382	12		0
740	YP_214472.1	hypothetical protein	0.506111	0.013801	12		0
231	YP_195255.1	nuclear protein UL24	0.959829	0.013798	7		1
872	AEJ93215.1	gp22	0.398121	0.013677	10		0
1337	YP_224184.1	gp46	0.747516	0.013666	9		0
1447	ACF32403.1	outer host membrane	0.683178	0.013632	9		0
515	ADQ83165.1	host RNA polymerase inhibitor	0.532059	0.01361	14		0
1302	YP_195222.1	belonging to T4-LIKE GC: 314	0.496089	0.013603	12		0
783	ABD90628.1	tail protein E	0.542808	0.013579	9		0
1563	ADO67696.1	major tail protein	0.762616	0.013571	9		0
1387	YP_214482.1	gp7	0.537407	0.013542	12		0
2790	ADD80993.1	gp102	0.999	0.013485	15		0
238	9628010	envelope glycoprotein B [Equid herpesvirus 2]	0.999	0.013312	7		1
239	9628009	DNA packaging terminase subunit 2 [Equid herpesvirus 2]	0.999	0.013312	7		1
241	9628040	deoxyribonuclease [Equid herpesvirus 2]	0.999	0.013312	7		1
242	9628042	envelope glycoprotein M [Equid herpesvirus 2]	0.999	0.013312	7		1
243	9628074	nuclear egress lamina protein [Equid herpesvirus 2]	0.999	0.013312	7		1
244	9628024	envelope glycoprotein H [Equid herpesvirus 2]	0.999	0.013312	7		1
245	9628028	capsid triplex subunit 2 [Equid herpesvirus 2]	0.999	0.013312	7		1
284	82503221	envelope glycoprotein UL73	0.913018	0.013305	7		1
1233	313768212	hypothetical protein MpV1_009c [Micromonas sp. RCC1109 virus MpV1]	0.877218	0.013284	12		0
387	ACU41196.1	gp50	0.422739	0.013281	11		0
1168	AAM81397.1	injection protein	0.618165	0.013265	9		0
1360	AAM81388.1	scaffolding protein	0.618165	0.013265	9		0
1430	AAM81391.1	head completion protein	0.618165	0.013265	9		0
632	BAI83269.1	anti-sigma factor	0.537407	0.013241	12		0
1344	ACF32358.1	hypothetical protein	0.643393	0.013212	9		0
187	738838601	pVIII [Psittacine adenovirus 3]	0.886034	0.013147	5		0
30595	171473698	hypothetical protein AFV9_gp50 [Acidianus filamentous virus 9]	0.999	0.013139	1		0
254	9628038	tegument protein UL14 [Equid herpesvirus 2]	0.903933	0.013123	7		1
1409	AEK07527.1	gp83	0.999	0.013109	10		0
1415	AEK07515.1	gp71	0.999	0.013109	10		0
1488	448825724	hypothetical protein LBA_00761 [Megavirus lba]	0.481427	0.013081	3		0
120	761895456	virion protein G11 [Equid herpesvirus 2]	0.817912	0.013031	7		1
603	ADQ53017.1	DenA endonuclease II	0.471894	0.013007	12		0
616	BAI83077.1	conserved hypothetical protein	0.471894	0.013007	12		0
891	AEJ94475.1	gp43	0.643393	0.013	10		0
1298	AB609718-ORF074	AB609718-ORF074 74467..75204 + strand 246 aa	0.868489	0.012891	13		0
833	AEK06803.1	gp100	0.605924	0.012858	10		0
251	9628035	tegument protein UL16 [Equid herpesvirus 2]	0.913018	0.012845	7		1
262	9628071	DNA packaging protein UL33 [Equid herpesvirus 2]	0.732714	0.01269	7		1
921	ABD90606.1	terminase small subunit	0.98906	0.012671	9		0
924	ABD90607.1	head completion protein L	0.98906	0.012671	9		0
627	BAI83265.1	hinge connector of long tail fiber distal connector	0.453391	0.012624	12		0
264	YP_195147.1	Methylamine util	0.969476	0.012579	12		0
704	YP_195219.1	belonging to T4-LIKE GC: 312	0.969476	0.012579	12		0
915	YP_195154.1	Peptidase	0.969476	0.012579	12		0
1215	YP_195173.1	belonging to T4-LIKE GC: 71	0.969476	0.012579	12		0
1227	YP_195229.1	belonging to T4-LIKE GC: 321	0.969476	0.012579	12		0
1287	YP_195221.1	belonging to T4-LIKE GC: 313	0.969476	0.012579	12		0
1289	YP_195165.1	heat shock protein	0.969476	0.012579	12		0
1942	157953790	hypothetical protein AR158_C600R [Paramecium bursaria Chlorella virus AR158]	0.605924	0.012528	3		0
143	660515855	hypothetical protein IIV31_200R [Armadillidium vulgare iridescent virus]	0.467199	0.012527	3		0
675	BAK52931.1	terminase large subunit	0.999	0.01245	13		1
1380	BAK52955.1	hypothetical protein	0.999	0.01245	13		1
1385	BAK52961.1	tail tube subunit	0.999	0.01245	13		1
1390	BAK52813.1	hypothetical protein	0.999	0.01245	13		1
1393	BAK52972.1	hypothetical protein	0.999	0.01245	13		1
1403	BAK52958.1	hypothetical protein	0.999	0.01245	13		1
1406	BAK52957.1	hypothetical protein	0.999	0.01245	13		1
1419	BAK52962.1	tail assembly chaperone	0.999	0.01245	13		1
1444	BAK52959.1	hypothetical protein	0.999	0.01245	13		1
380	YP_654909.1	Major capsid protein	0.999	0.012396	11		1
393	ADD81117.1	portal protein	0.999	0.012396	11		1
394	ACU41154.1	gp8, range: 1..450 HHsearch against CDD matches: TIGR01537:portal_HK97 phage po; pfam04860:Phage_portal Phage p	0.999	0.012396	11		1
396	YP_654915.1	structural protein	0.999	0.012396	11		1
397	ACU41168.1	gp22	0.999	0.012396	11		1
401	ACU41159.1	gp13	0.999	0.012396	11		1
403	ADD81116.1	gp11, range: 1..433 HHsearch against CDD matches: pfam04860:Phage_portal Phage p; TIGR01537:portal_HK97 phage po	0.999	0.012396	11		1
405	ACU41153.1	gp7	0.999	0.012396	11		1
1602	ACH57079.1	lower collar	0.999	0.01231	9		0
1719	ACZ55571.1	hypothetical protein	0.559339	0.012191	12		0
1721	ACZ55599.1	hypothetical protein	0.559339	0.012191	12		0
1234	AAM81383.1	tailspike protein, range: 1..115 HHsearch against CDD matches: pfam09008:Head_binding Head bi	0.570638	0.012145	9		0
1384	ABQ88392.1	putative phage injection protein	0.570638	0.012145	9		0
1438	ABQ88400.1	phage portal protein, range: 1..609 HHsearch against CDD matches: pfam05133:Phage_prot_Gp6 Phage; pfam12236:Head-tail_con Bacte... <Preview truncated at 128 characters>	0.570638	0.012145	9		0
1420	AB609718-ORF079	AB609718-ORF079 77892..79517 + strand 542 aa	0.506111	0.012073	13		0
391	BAI83192.1	outer capsid protein Hoc	0.46255	0.011918	12		0
525	BAI83205.1	baseplate hub subunit/tail length determinator	0.542808	0.011895	12		0
556	BAI83203.1	baseplate hub subunit	0.542808	0.011895	12		0
613	BAI83117.1	protein rI precursor	0.542808	0.011895	12		0
858	AEK06754.1	gp46, range: 1..139 HHsearch against CDD matches: TIGR03070:couple_hipB transcri; PHA01976:helix-turn-helix prot; smart00352:PO... <Preview truncated at 128 characters>	0.630653	0.011864	10		0
2124	9628177	RNA polymerase subunit 6 [African swine fever virus]	0.747516	0.011817	3		0
2256	9628220	RNA polymerase subunit 3 [African swine fever virus]	0.747516	0.011817	3		0
1294	YP_195183.1	belonging to T4-LIKE GC: 201	0.755028	0.011774	12		0
1370	YP_195253.1	belonging to T4-LIKE GC: 734	0.755028	0.011774	12		0
1381	YP_195199.1	belonging to T4-LIKE GC: 250	0.755028	0.011774	12		0
1418	YP_195143.1	belonging to T4-LIKE GC: 662	0.755028	0.011774	12		0
399	ACU41198.1	DEXDc DEAD-like helicase	0.418533	0.011747	11		0
402	AEK06777.1	gp70	0.979219	0.011672	10		0
931	AEK06793.1	gp90	0.979219	0.011672	10		0
935	AEK06763.1	gp55	0.979219	0.011672	10		0
944	AEK09158.1	gp62	0.979219	0.011672	10		0
945	AEK06737.1	gp29	0.979219	0.011672	10		0
946	AEK06760.1	gp52	0.979219	0.011672	10		0
1366	ADF29326.1	putative structural protein	0.649859	0.01164	12		0
195	738838595	pVI [Psittacine adenovirus 3]	0.690044	0.011618	5		0
30581	171473709	putative methyltransferase [Acidianus filamentous virus 9]	0.732714	0.011566	1		0
423	738809509	putative serine/threonine protein kinase [Parapoxvirus red deer/HL953]	0.999	0.011459	4		1
438	738809439	putative RNA polymerase-associated protein RAP94 [Parapoxvirus red deer/HL953]	0.999	0.011459	4		1
439	738809416	putative metalloprotease [Parapoxvirus red deer/HL953]	0.999	0.011459	4		1
441	738809465	putative virion core protein P4a precursor [Parapoxvirus red deer/HL953]	0.999	0.011459	4		1
443	738809397	putative poly-A polymerase catalytic subunit PAPL [Parapoxvirus red deer/HL953]	0.999	0.011459	4		1
445	738809479	putative intermediate transcription factor VITF-3 [Parapoxvirus red deer/HL953]	0.999	0.011459	4		1
447	738809437	hypothetical protein [Parapoxvirus red deer/HL953]	0.999	0.011459	4		1
449	738809428	hypothetical protein [Parapoxvirus red deer/HL953]	0.999	0.011459	4		1
450	738809453	putative mRNA capping enzyme small subunit [Parapoxvirus red deer/HL953]	0.999	0.011459	4		1
453	738809484	putative IMV surface protein [Parapoxvirus red deer/HL953]	0.999	0.011459	4		1
455	738809422	hypothetical protein [Parapoxvirus red deer/HL953]	0.999	0.011459	4		1
457	738809476	hypothetical protein [Parapoxvirus red deer/HL953]	0.999	0.011459	4		1
458	738809430	putative membrane protein [Parapoxvirus red deer/HL953]	0.999	0.011459	4		1
574	738809401	hypothetical protein [Parapoxvirus red deer/HL953]	0.999	0.011459	4		1
577	738809485	putative RNA polymerase subunit RPO35 [Parapoxvirus red deer/HL953]	0.999	0.011459	4		1
582	738809466	hypothetical protein [Parapoxvirus red deer/HL953]	0.999	0.011459	4		1
585	738809429	putative DNA-binding virion core protein VP8 [Parapoxvirus red deer/HL953]	0.999	0.011459	4		1
587	738809449	putative RNA polymerase subunit RPO18 [Parapoxvirus red deer/HL953]	0.999	0.011459	4		1
564	ADQ83176.1	gp5.5	0.747516	0.011453	14		0
565	ADQ83177.1	gp5.7	0.747516	0.011453	14		0
625	ADQ83192.1	tail fiber protein	0.747516	0.011453	14		0
644	ADQ83190.1	internal virion protein C	0.747516	0.011453	14		0
656	ADQ83194.1	DNA maturase A	0.747516	0.011453	14		0
658	ADQ83181.1	hypothetical protein	0.747516	0.011453	14		0
663	ADX87519.1	hypothetical protein	0.747516	0.011453	14		0
672	ADQ83182.1	hypothetical protein	0.747516	0.011453	14		0
3046	531037208	pyridoxal-dependent decarboxylase [Pandoravirus salinus]	0.612014	0.011438	3		0
896	ACU42030.1	gp96	0.38251	0.011426	10		0
3200	YP_224001.1	gp77	0.817912	0.011423	9		0
3546	YP_224004.1	gp80	0.817912	0.011423	9		0
1498	BAK53012.1	sigma factor	0.711059	0.011419	13		1
1817	NP_050634.1	virion morphogenesis late F orf, range: 1..191 HHsearch against CDD matches: pfam04233:Phage_Mu_F Phage Mu ; TIGR01641:phageSPP... <Preview truncated at 128 characters>	0.542808	0.011394	9		0
1787	ADU15540.1	hypothetical protein	0.414368	0.01137	9		0
1925	ADU15541.1	hypothetical protein	0.414368	0.01137	9		0
14359	944326235	Major capsid L1 (Papillomaviridae)	0.98906	0.011307	2		0
1472	YP_214470.1	hypothetical protein	0.548263	0.011288	12		0
1475	YP_214298.1	hypothetical protein	0.548263	0.011288	12		0
1492	YP_214452.1	hypothetical protein	0.548263	0.011288	12		0
1801	YP_002265462.1	XRE-like regulator	0.740078	0.011259	16		0
1515	AEK07994.1	gp35	0.65639	0.011259	10		0
248	9628008	single-stranded DNA-binding protein [Equid herpesvirus 2]	0.913018	0.011212	7		1
249	761895470	large tegument protein [Equid herpesvirus 2]	0.913018	0.011212	7		1
2167	ADU15536.1	hypothetical protein	0.526765	0.011026	9		0
1562	701447486	conserved putative CDC123-like protein [Melbournevirus]	0.537407	0.011016	3		0
1368	YP_195270.1	belonging to T4-LIKE GC: 745	0.553773	0.010907	12		0
1505	YP_195198.1	PhDYefM tox-ant domain	0.553773	0.010907	12		0
1451	NC_002166-ORF10	NC_002166-ORF10 39975..40109 + strand 45 aa	0.599895	0.010902	9		0
1742	ADL71212.1	gp28	0.696979	0.010866	10		0
748	AEK06783.1	gp76	0.696979	0.010837	10		0
981	AEK09157.1	gp61	0.696979	0.010837	10		0
1556	YP_214455.1	hypothetical protein	0.394159	0.010829	12		0
200	ACU41214.1	gp68	0.851292	0.010821	11		0
1540	BAK53005.1	hypothetical protein	0.931462	0.010807	13		1
831	AEK06784.1	gp78	0.696979	0.010786	10		0
827	ADN68435.1	hypothetical protein, range: 1..54 HHsearch against CDD matches: pfam08410:DUF1737 Domain of un	0.599895	0.01078	9		0
1328	ADP02468.1	conserved hypothetical protein	0.999	0.010692	12		0
411	ACU41202.1	Replicative helicase, primase-polymerase	0.548263	0.010642	11		1
414	ADD81151.1	Replicative helicase, primase-polymerase	0.548263	0.010642	11		1
1837	ADX32015.1	hypothetical protein	0.859848	0.010622	12		0
1587	YP_214398.1	hypothetical protein	0.390237	0.010619	12		0
777	ACU41608.1	gp84	0.999	0.010613	17		1
941	ACU41657.1	baseplate wedge subunit	0.999	0.010613	17		1
1190	AEJ92167.1	gp111	0.506111	0.010514	10		0
2296	YP_001950004.1	DNA helicase	0.999	0.010511	8		1
965	AEG42258.1	phage transposase, range: 1..142 HHsearch against CDD matches: pfam02316:Mu_DNA_bind Mu DNA-b; pfam07037:DUF1323 Putative tra	0.431279	0.010497	9		0
4978	AEO93771.1	gp513	0.999	0.01049	14		0
1268	AEK09527.1	gp147	0.762616	0.010429	10		0
252	9628070	nuclear egress membrane protein [Equid herpesvirus 2]	0.931462	0.010416	7		1
1479	YP_195233.1	DUF1825	0.553773	0.010349	12		0
1485	YP_004030798.1	belonging to T4-LIKE GC: 43	0.553773	0.010349	12		0
30585	171473711	hypothetical protein AFV9_gp63 [Acidianus filamentous virus 9]	0.386354	0.010344	1		0
30712	171473720	hypothetical protein AFV9_gp72 [Acidianus filamentous virus 9]	0.386354	0.010344	1		0
977	YP_655800.1	gp39	0.690044	0.010291	10		0
1010	AEK06743.1	gp35	0.690044	0.010291	10		0
1397	YP_195159.2	belonging to T4-LIKE GC: 160	0.386354	0.010242	12		0
1166	448825584	putative protein phosphatase 2c [Megavirus lba]	0.394159	0.010206	4		0
3732	AAQ07560.1	Upf86.8	0.999	0.010196	9		0
1640	BAK52974.1	hypothetical protein	0.44888	0.010139	13		0
1575	660515805	hypothetical protein IIV31_150L [Armadillidium vulgare iridescent virus]	0.439991	0.010124	3		0
1339	ADX88103.1	hypothetical protein	0.410245	0.010113	12		0
1593	YP_195227.1	belonging to T4-LIKE GC: 874	0.386354	0.010094	12		0
81	ACU41182.1	gp36	0.886034	0.010072	11		0
86	ACU41172.1	gp26	0.886034	0.010072	11		0
348	ACU41219.1	gp73	0.886034	0.010072	11		0
410	ACU41175.1	gp29	0.886034	0.010072	11		0
412	ACU41176.1	gp30	0.886034	0.010072	11		0
415	ACU41169.1	gp23	0.886034	0.010072	11		0
416	ACU41160.1	gp14	0.886034	0.010072	11		0
418	ACU41861.1	gp24	0.886034	0.010072	11		0
419	ACU41157.1	gp11	0.886034	0.010072	11		0
1332	ACU41465.1	gp1	0.593926	0.010058	10		0
32034	944326243	L2 protein [Bos taurus papillomavirus 12]	0.98906	0.010049	2		1
1534	ACF32362.1	host-nuclease inhibitor protein Gam	0.516335	0.010026	9		0
1626	ACF32357.1	hypothetical protein	0.516335	0.010026	9		0
926	ACU41478.1	gp14	0.999	0.009938	10		0
1760	260666011	hypothetical protein H665_p142 [Ostreococcus tauri virus 1]	0.770281	0.009936	3		0
1783	260666030	hypothetical protein H665_p161 [Ostreococcus tauri virus 1]	0.770281	0.009936	3		0
1793	260666027	hypothetical protein H665_p158 [Ostreococcus tauri virus 1]	0.770281	0.009936	3		0
2776	260666078	hypothetical protein H665_p209 [Ostreococcus tauri virus 1]	0.770281	0.009936	3		0
5190	ADD80888.1	gp102	0.999	0.009771	9		0
3052	701447508	conserved WD-repeat containing protein [Melbournevirus]	0.66965	0.009762	3		0
2796	197322398	hypothetical protein FeldSpV_gp049 [Feldmannia species virus]	0.999	0.009561	3		0
1634	AAM81394.1	virion stability factor	0.605924	0.009528	9		0
1914	ADL71229.1	gp47	0.521524	0.009497	10		0
2178	ADL71219.1	gp37	0.521524	0.009497	10		0
2129	ADO67695.1	unknown	0.747516	0.009375	9		0
2363	AEA86240.1	hypothetical protein	0.593926	0.009369	16		0
3994	NP_042040.1	putative CI repressor	0.457948	0.009362	9		0
2173	NP_543095.1	hypothetical protein	0.496089	0.009334	9		0
2182	ADF58266.1	hypothetical protein	0.398121	0.00933	12		0
2437	ADF58272.1	hypothetical protein	0.398121	0.00933	12		0
1596	AB609718-ORF035	AB609718-ORF035 37844..38377 + strand 178 aa	0.868489	0.00933	13		0
1607	AB609718-ORF073	AB609718-ORF073 73847..74464 + strand 206 aa	0.868489	0.00933	13		0
1636	AB609718-ORF028	AB609718-ORF028 20536..21108 + strand 191 aa	0.868489	0.00933	13		0
1638	AB609718-ORF003	AB609718-ORF003 686..1111 + strand 142 aa	0.868489	0.00933	13		0
30574	472438231	hypothetical protein SMF1_0006 [Sulfolobales Mexican fusellovirus 1]	0.999	0.009318	1		0
30575	472438243	putative end-filament protein [Sulfolobales Mexican fusellovirus 1]	0.999	0.009318	1		0
30576	472438248	VP1-like protein [Sulfolobales Mexican fusellovirus 1]	0.999	0.009318	1		0
30577	472438234	integrase [Sulfolobales Mexican fusellovirus 1]	0.999	0.009318	1		0
30579	472438232	hypothetical protein SMF1_0007 [Sulfolobales Mexican fusellovirus 1]	0.999	0.009318	1		0
30587	472438245	hypothetical protein SMF1_0020 [Sulfolobales Mexican fusellovirus 1]	0.999	0.009318	1		0
30602	472438229	hypothetical protein SMF1_0004 [Sulfolobales Mexican fusellovirus 1]	0.999	0.009318	1		0
1398	660515797	hypothetical protein IIV31_142L [Armadillidium vulgare iridescent virus]	0.422739	0.009238	3		0
1413	660515826	hypothetical protein IIV31_171R [Armadillidium vulgare iridescent virus]	0.422739	0.009238	3		0
1561	AEK07470.1	gp24	0.886034	0.009226	10		0
2344	ADF58203.1	hypothetical protein	0.486266	0.009202	12		0
4172	NP_046963.1	small terminase subunit	0.999	0.009188	9		0
430	ACU41188.1	gp42	0.582166	0.009174	11		0
34266	944326237	E1 protein [Bos taurus papillomavirus 12]	0.809774	0.009128	2		0
2939	ADF58276.1	hypothetical protein	0.67638	0.008945	12		0
1887	CCE26123.1	putative RNA-polymerase beta-subunit, range: 1..395 HHsearch against CDD matches: (unmatched)	0.999	0.008911	19		1
2700	CCE26202.1	RNA-polymerase beta subunit,	0.999	0.008911	19		1
2745	CCE26284.1	DNA-directed RNA polymerase beta subunit,C-terminus	0.999	0.008911	19		1
3115	CCE26297.1	RNA-polymerase beta-subunit RpoC, N-terminus	0.999	0.008911	19		1
3183	CCE26226.1	range: 1..151 HHsearch against CDD matches: (unmatched)	0.999	0.008911	19		1
3597	CCE26188.1	unnamed protein product	0.999	0.008911	19		1
3690	CCE26109.1	unnamed protein product	0.999	0.008911	19		1
3860	CCE26254.1	DNA-directed RNA-polymerase beta-subunit, range: 1..175 HHsearch against CDD matches: pfam04983:RNA_pol_Rpb1_3 RNA p	0.999	0.008911	19		1
2817	AEK09526.1	gp146	0.67638	0.00891	10		0
3057	155371537	hypothetical protein ATCV1_Z590L [Acanthocystis turfacea Chlorella virus 1]	0.999	0.008892	3		0
30590	157929288	hypothetical protein AFV2_gp15 [Acidianus filamentous virus 2]	0.588017	0.008811	1		0
1573	134287285	hypothetical protein HVAV3e_gp128 [Heliothis virescens ascovirus 3e]	0.593926	0.008748	3		0
32035	944326238	E2 protein [Bos taurus papillomavirus 12]	0.649859	0.008698	2		0
2753	944326250	Small T antigen	0.0595464	0.008654	2		0
1731	NP_042337.1	hypothetical protein	0.44888	0.008615	15		1
1732	ACU46797.1	unknown	0.44888	0.008615	15		1
159	56692778	hypothetical protein ORF141R [Singapore grouper iridovirus]	0.662987	0.008613	4		0
2784	NP_047941.2	gp50, range: 1..166 HHsearch against CDD matches: TIGR02594:conserved hypothetic; pfam10030:DUF2272 Uncharacteri	0.999	0.0086	9		0
3750	NP_047948.1	gp3	0.999	0.0086	9		0
30592	270281809	hypothetical protein SSSV6_gp25 [Sulfolobus spindle-shaped virus 6]	0.511197	0.008508	1		0
30601	270281838	zinc finger protein [Sulfolobus spindle-shaped virus 7]	0.511197	0.008508	1		0
30608	270281824	hypothetical protein SSSV7_gp02 [Sulfolobus spindle-shaped virus 7]	0.511197	0.008508	1		0
1065	AEK07472.1	gp26	0.999	0.008477	10		0
1223	AEK07475.1	gp29	0.999	0.008477	10		0
1660	AEK07462.1	gp16	0.999	0.008477	10		0
1673	AEK07474.1	gp28	0.999	0.008477	10		0
1678	AEK07447.1	gp1	0.999	0.008477	10		0
1699	AEK07461.1	gp15	0.999	0.008477	10		0
1702	AEK07467.1	gp21	0.999	0.008477	10		0
1705	AEK07506.1	gp62	0.999	0.008477	10		0
1709	AEK07465.1	gp19	0.999	0.008477	10		0
1713	AEK07539.1	gp95	0.999	0.008477	10		0
1730	AEK07469.1	gp23	0.999	0.008477	10		0
1746	AEK07464.1	gp18	0.999	0.008477	10		0
1754	AEK07463.1	gp17	0.999	0.008477	10		0
1583	660515836	hypothetical protein IIV31_181R [Armadillidium vulgare iridescent virus]	0.371205	0.008444	3		0
1654	660515674	hypothetical protein IIV31_019L [Armadillidium vulgare iridescent virus]	0.371205	0.008444	3		0
4902	AAQ07553.1	HdmB	0.999	0.008374	9		0
1748	AB609718-ORF047	AB609718-ORF047 54231..54893 + strand 221 aa	0.624378	0.00831	13		0
1604	AB609718-ORF067-1	AB609718-ORF067-1 69298..70257 + strand 320 aa, range: 1..141 HHsearch against CDD matches: (unmatched)	0.630653	0.008299	13		0
1677	AB609718-ORF062	AB609718-ORF062 65246..66532 + strand 429 aa	0.630653	0.008299	13		0
1683	AB609718-ORF058	AB609718-ORF058 60287..61078 + strand 264 aa	0.630653	0.008299	13		0
1708	AB609718-ORF006	AB609718-ORF006 3372..4157 + strand 262 aa	0.630653	0.008299	13		0
1715	AB609718-ORF011	AB609718-ORF011 7227..7568 + strand 114 aa	0.630653	0.008299	13		0
1716	AB609718-ORF075	AB609718-ORF075 75197..75700 + strand 168 aa	0.630653	0.008299	13		0
1720	AAY53321.1	gp18	0.630653	0.008299	13		0
1747	AB609718-ORF064	AB609718-ORF064 67921..68304 + strand 128 aa	0.630653	0.008299	13		0
1436	ACU41469.1	gp5	0.999	0.008273	10		0
30598	472438246	putative transcriptional regulator [Sulfolobales Mexican fusellovirus 1]	0.516335	0.008227	1		0
30606	472438230	hypothetical protein SMF1_0005 [Sulfolobales Mexican fusellovirus 1]	0.516335	0.008227	1		0
1723	AB609718-ORF002	AB609718-ORF002 404..679 + strand 92 aa	0.599895	0.00805	13		0
2716	448825281	putative zinc protease [Megavirus lba]	0.418533	0.008011	3		0
145	ACU41637.1	minor tail protein	0.999	0.00801	17		1
227	ACU41623.1	gp99	0.999	0.00801	17		1
356	AEJ94461.1	gp239, range: 1..712 HHsearch against CDD matches: PRK07773:replicative DNA helic; PRK14698:V-type ATP synthase s; cd00081:Hint... <Preview truncated at 128 characters>	0.999	0.00801	17		1
417	ACU41663.1	structural protein	0.999	0.00801	17		1
420	ACU41635.1	gp111	0.999	0.00801	17		1
436	ACU41627.1	gp103	0.999	0.00801	17		1
483	ACU41676.1	DEAD-like helicase	0.999	0.00801	17		1
536	ACU41706.1	gp211	0.999	0.00801	17		1
933	ACU41663.1	structural protein	0.999	0.00801	17		1
942	ACU41593.1	gp65	0.999	0.00801	17		1
962	ACU41606.1	gp82	0.999	0.00801	17		1
976	ACU41695.1	DnaJ domain	0.999	0.00801	17		1
978	ACU41615.1	structural protein	0.999	0.00801	17		1
979	ACU41662.1	gp138	0.999	0.00801	17		1
980	ACU41718.1	gp225	0.999	0.00801	17		1
984	ACU41649.1	gp125	0.999	0.00801	17		1
985	ACU41653.1	Lysin A	0.999	0.00801	17		1
986	ACU41639.1	gp115	0.999	0.00801	17		1
989	ACU41711.1	Ro RNA binding protein	0.999	0.00801	17		1
992	ACU41709.1	gp214	0.999	0.00801	17		1
993	ACU41647.1	gp124	0.999	0.00801	17		1
994	ACU41650.1	gp126	0.999	0.00801	17		1
995	ACU41643.1	gp119	0.999	0.00801	17		1
996	ACU41617.1	gp93	0.999	0.00801	17		1
997	ACU41640.1	gp116	0.999	0.00801	17		1
998	ACU41686.1	gp191	0.999	0.00801	17		1
1000	ACU41704.1	gp209	0.999	0.00801	17		1
1002	ACU41696.1	gp201	0.999	0.00801	17		1
1003	ACU41656.1	gp132	0.999	0.00801	17		1
1004	ACU41642.1	gp118	0.999	0.00801	17		1
1005	ACU41652.1	gp128	0.999	0.00801	17		1
1007	ACU41583.1	gp55	0.999	0.00801	17		1
1008	ACU41707.1	gp212	0.999	0.00801	17		1
1009	ACU41607.1	gp83	0.999	0.00801	17		1
1011	ACU41683.1	gp188	0.999	0.00801	17		1
1012	ACU41685.1	gp190	0.999	0.00801	17		1
1013	ACU41708.1	gp213	0.999	0.00801	17		1
1015	ACU41687.1	gp192	0.999	0.00801	17		1
1016	ACU41682.1	gp187	0.999	0.00801	17		1
1017	ACU41672.1	Peptidyl-tRNA hydrolase domain	0.999	0.00801	17		1
1018	ACU41604.1	gp76	0.999	0.00801	17		1
1019	ACU41636.1	gp112	0.999	0.00801	17		1
1021	ACU41719.1	gp226	0.999	0.00801	17		1
1022	ACU41646.1	gp122	0.999	0.00801	17		1
1023	ACU41602.1	TatC domain	0.999	0.00801	17		1
1024	ACU41712.1	gp219	0.999	0.00801	17		1
1025	ACU41694.1	gp199	0.999	0.00801	17		1
1026	ACU41688.1	gp193	0.999	0.00801	17		1
1027	ACU41569.1	gp41	0.999	0.00801	17		1
1028	ACU41612.1	gp88	0.999	0.00801	17		1
1029	ACU41563.1	gp35	0.999	0.00801	17		1
1030	ACU41575.1	gp47	0.999	0.00801	17		1
1031	ACU41678.1	gp183	0.999	0.00801	17		1
1032	ACU41651.1	gp127	0.999	0.00801	17		1
1033	ACU41599.1	gp71	0.999	0.00801	17		1
1034	ACU41600.1	L13e family domain	0.999	0.00801	17		1
1035	ACU41609.1	gp85	0.999	0.00801	17		1
1036	ACU41740.1	gp247	0.999	0.00801	17		1
1037	ACU41645.1	gp121	0.999	0.00801	17		1
30615	171473680	viral structural protein [Acidianus filamentous virus 9]	0.526765	0.007981	1		0
1450	AEK09536.1	gp156	0.999	0.00795	10		0
1650	116326791	hypothetical protein TNAV2c_gp105 [Trichoplusia ni ascovirus 2c]	0.486266	0.007887	3		0
5551	NP_775209.1	hypothetical protein	0.999	0.007887	14		0
5610	NP_775211.1	similar to L-gluamine-D-fructose-6-phosphate aminotransferase gene of Bacillus subilis, range: 1..248 HHsearch against CDD matc... <Preview truncated at 128 characters>	0.999	0.007887	14		0
5633	NP_775214.1	hypothetical protein	0.999	0.007887	14		0
6614	NP_775251.1	major head protein	0.999	0.007887	14		0
6870	NP_775249.1	constituent protein	0.999	0.007887	14		0
2652	9626877	ORF56 [Ictalurid herpesvirus 1]	0.999	0.007815	8		1
2674	9626886	ORF64 [Ictalurid herpesvirus 1]	0.999	0.007815	8		1
2684	9626849	Capsid maturation protease (IcHV-1 ORF28)	0.999	0.007815	8		1
2686	9626885	Primase (IcHV-1 ORF63)	0.999	0.007815	8		1
2694	9626848	Capsid triplex protein 2 (IcHV-1 ORF27)	0.999	0.007815	8		1
2704	9626845	ORF24 [Ictalurid herpesvirus 1]	0.999	0.007815	8		1
2741	9626881	ORF60 [Ictalurid herpesvirus 1]	0.999	0.007815	8		1
3030	9626875	ORF54 [Ictalurid herpesvirus 1]	0.999	0.007815	8		1
5529	531035199	hypothetical protein ps_410 [Pandoravirus salinus]	0.999	0.007781	3		0
5648	ADP06620.1	tail tape measure protein, range: 1..284 HHsearch against CDD matches: TIGR01760:tape_meas_TP901 phag; pfam10145:PhageMin_Tail ... <Preview truncated at 128 characters>	0.999	0.00773	9		0
30589	171473670	hypothetical protein AFV9_gp22 [Acidianus filamentous virus 9]	0.999	0.007727	1		0
30628	171473671	hypothetical protein AFV9_gp23 [Acidianus filamentous virus 9]	0.999	0.007727	1		0
30680	171473690	hypothetical protein AFV9_gp42 [Acidianus filamentous virus 9]	0.999	0.007727	1		0
2151	157953912	hypothetical protein AR158_C722R [Paramecium bursaria Chlorella virus AR158]	0.453391	0.007716	3		0
1806	ADN68437.1	hypothetical protein	0.378704	0.0077	9		0
2768	ADV02493.1	hypothetical protein, range: 1..118 HHsearch against CDD matches: (unmatched)	0.999	0.007632	14		0
1548	ADF58174.1	hypothetical protein	0.826133	0.007623	12		0
576	738809409	putative DNA-binding virion protein [Parapoxvirus red deer/HL953]	0.817912	0.007588	4		0
1605	NP_046780.1	Phage_E Phage tail p",	0.44888	0.007561	9		0
5907	YP_398596.1	phage virion protein	0.999	0.007545	12		0
6002	YP_398558.1	hypothetical phage-related protein, range: 1..148 HHsearch against CDD matches: (unmatched)	0.999	0.007545	12		0
6500	YP_398587.1	hypothetical protein	0.999	0.007545	12		0
6675	YP_398599.1	hypothetical protein	0.999	0.007545	12		0
4910	197322426	putative oligoribonuclease [Feldmannia species virus]	0.999	0.007538	3		0
1161	531036790	hypothetical protein ps_2024 [Pandoravirus salinus]	0.618165	0.007514	3		0
5528	531034941	hypothetical protein ps_150 [Pandoravirus salinus]	0.618165	0.007514	3		0
30612	448260199	hypothetical protein STSV2_52 [Sulfolobus virus STSV2]	0.999	0.007446	1		0
30623	448260185	hypothetical protein STSV2_38 [Sulfolobus virus STSV2]	0.999	0.007446	1		0
30641	448260178	hypothetical protein STSV2_31 [Sulfolobus virus STSV2]	0.999	0.007446	1		0
30649	448260196	hypothetical protein STSV2_49 [Sulfolobus virus STSV2]	0.999	0.007446	1		0
30696	448260184	coat protein [Sulfolobus virus STSV2]	0.999	0.007446	1		0
30722	448260183	hypothetical protein STSV2_36 [Sulfolobus virus STSV2]	0.999	0.007446	1		0
3534	672551042	hypothetical protein AaV_377 [Aureococcus anophagefferens virus]	0.386354	0.007438	3		0
2413	AEK09556.1	gp177	0.394159	0.007419	10		0
2307	582973323	gamma-glutamyl cyclotransferase like [Anomala cuprea entomopoxvirus]	0.386354	0.0074	4		0
3929	NP_945293.1	core tail protein	0.56496	0.007393	9		0
4056	NP_945301.1	hypothetical protein	0.56496	0.007393	9		0
4396	NP_945294.1	hypothetical protein	0.56496	0.007393	9		0
5276	ADX89043.1	hypothetical protein	0.605924	0.00739	15		0
2359	AEL19971.1	gp49	0.922194	0.00739	10		0
32242	168804090	helicase-2-like protein [Glossina pallidipes salivary gland hypertrophy virus]	0.516335	0.007335	6		0
1825	AB609718-ORF081	AB609718-ORF081 80539..81003 + strand 155 aa	0.431279	0.007279	13		0
1842	AB609718-ORF077	AB609718-ORF077 76092..76946 + strand 285 aa	0.431279	0.007279	13		0
1861	AB609718-ORF216	AB609718-ORF216 141430..141771 - strand 114 aa	0.431279	0.007279	13		0
3326	NP_848218.1	hypothetical protein	0.999	0.007261	14		0
2152	AEP83955.1	hypothetical protein	0.999	0.007202	19		1
2720	AEP83877.1	hypothetical protein	0.999	0.007202	19		1
3210	AEP84006.1	putative structural protein, range: 1..115 HHsearch against CDD matches: (unmatched)	0.999	0.007202	19		1
3684	AEP84049.1	hypothetical protein	0.999	0.007202	19		1
3906	AEP84040.1	putative ribonuclease H	0.999	0.007202	19		1
4418	AEP83881.1	putative virion structural protein 2	0.999	0.007202	19		1
4441	AEP83915.1	putative virion structural protein 9	0.999	0.007202	19		1
4457	AEP84091.1	putative virion structural protein 25	0.999	0.007202	19		1
4480	AEP84092.1	putative virion structural protein 26	0.999	0.007202	19		1
4509	AEP84095.1	hypothetical protein	0.999	0.007202	19		1
4512	AEP84036.1	putative virion structural protein 21	0.999	0.007202	19		1
4534	AEP84089.1	putative tail sheath protein	0.999	0.007202	19		1
4536	AEP83914.1	putative virion structural protein 8	0.999	0.007202	19		1
4589	AEP83917.1	putative virion structural protein 10	0.999	0.007202	19		1
4590	AEP83882.1	putative virion structural protein 3	0.999	0.007202	19		1
4606	AEP83883.1	putative virion structural protein 4	0.999	0.007202	19		1
4607	AEP84072.1	putative tail fibre protein, range: 1..1777 HHsearch against CDD matches: (unmatched)	0.999	0.007202	19		1
4621	AEP83895.1	putative virion structural protein 6	0.999	0.007202	19		1
4627	AEP83861.1	hypothetical protein	0.999	0.007202	19		1
4638	AEP84088.1	putative virion structural protein 24	0.999	0.007202	19		1
4653	AEP83910.1	hypothetical protein	0.999	0.007202	19		1
4659	AEP84004.1	hypothetical protein	0.999	0.007202	19		1
4665	AEP83897.1	putative virion structural protein 7	0.999	0.007202	19		1
4688	AEP84077.1	hypothetical protein	0.999	0.007202	19		1
4692	AEP84078.1	putative virion structural protein 23	0.999	0.007202	19		1
4699	AEP83841.1	hypothetical protein	0.999	0.007202	19		1
4720	AEP83894.1	hypothetical protein	0.999	0.007202	19		1
4772	AEP84035.1	hypothetical protein	0.999	0.007202	19		1
4827	AEP83865.1	hypothetical protein	0.999	0.007202	19		1
4899	AEP83878.1	putative virion structural protein 1	0.999	0.007202	19		1
4986	AEP83875.1	putative DNA-directed RNA polymerase beta subunit 3	0.999	0.007202	19		1
5107	AEP83875.1	putative DNA-directed RNA polymerase beta subunit 3	0.999	0.007202	19		1
5443	AEP83872.1	hypothetical protein	0.999	0.007202	19		1
5449	AEP83857.1	hypothetical protein	0.999	0.007202	19		1
5451	AEP84052.1	hypothetical protein	0.999	0.007202	19		1
6542	AEO93619.1	gp360	0.390237	0.007142	12		0
1832	AEK07524.1	gp80	0.435613	0.00713	10		0
1054	AB609718-ORF043-2	[]	0.410245	0.007019	13		0
1499	AB609718-ORF082-2	Paired box	0.410245	0.007019	13		0
3386	YP_001429736.1	Cys-rich domain protein	0.999	0.00697	10		0
4867	YP_874024.1	hypothetical protein	0.999	0.00691	9		0
4381	AEK07460.1	gp14	0.422739	0.006844	10		0
158	345128625	chitenase [Paramecium bursaria Chlorella virus 1]	0.770281	0.006749	3		0
1818	ACU46804.1	unknown	0.44888	0.0067	15		0
5806	NP_203438.1	hypothetical protein	0.999	0.006677	9		0
6807	NP_203467.1	hypothetical protein	0.999	0.006677	9		0
2812	ADL71224.1	gp42	0.496089	0.006674	10		0
213	738809407	hypothetical protein [Parapoxvirus red deer/HL953]	0.851292	0.006661	4		0
376	738809389	putative EEV phospholipase [Parapoxvirus red deer/HL953]	0.851292	0.006661	4		0
575	738809461	hypothetical protein [Parapoxvirus red deer/HL953]	0.851292	0.006661	4		0
578	738809413	hypothetical protein [Parapoxvirus red deer/HL953]	0.851292	0.006661	4		0
579	738809402	putative membrane protein [Parapoxvirus red deer/HL953]	0.851292	0.006661	4		0
580	738809423	putative virion core protein [Parapoxvirus red deer/HL953]	0.851292	0.006661	4		0
583	738809477	putative DNA polymerase processivity factor [Parapoxvirus red deer/HL953]	0.851292	0.006661	4		0
584	738809463	putative intermediate transcription factor VITF-3 [Parapoxvirus red deer/HL953]	0.851292	0.006661	4		0
586	738809411	putative DNA-binding phosphoprotein [Parapoxvirus red deer/HL953]	0.851292	0.006661	4		0
588	738809460	putative RNA polymerase subunit RPO19 [Parapoxvirus red deer/HL953]	0.851292	0.006661	4		0
589	738809418	putative late transcription elongation factor [Parapoxvirus red deer/HL953]	0.851292	0.006661	4		0
592	738809467	putative virion core protein [Parapoxvirus red deer/HL953]	0.851292	0.006661	4		0
593	738809464	putative late virion membrane protein [Parapoxvirus red deer/HL953]	0.851292	0.006661	4		0
594	738809473	putative phosphorylated IMV membrane protein [Parapoxvirus red deer/HL953]	0.851292	0.006661	4		0
595	738809424	putative late transcription factor VLTF-1 [Parapoxvirus red deer/HL953]	0.851292	0.006661	4		0
596	738809431	putative IMV membrane protein [Parapoxvirus red deer/HL953]	0.851292	0.006661	4		0
597	738809444	putative virion protein [Parapoxvirus red deer/HL953]	0.851292	0.006661	4		0
598	738809419	putative glutaredoxin 2 [Parapoxvirus red deer/HL953]	0.851292	0.006661	4		0
600	738809396	putative DNA-binding phosphoprotein [Parapoxvirus red deer/HL953]	0.851292	0.006661	4		0
601	738809457	putative thioredoxin-like protein [Parapoxvirus red deer/HL953]	0.851292	0.006661	4		0
602	738809445	putative virion protein [Parapoxvirus red deer/HL953]	0.851292	0.006661	4		0
604	738809469	putative IMV phosphorylated membrane protein [Parapoxvirus red deer/HL953]	0.851292	0.006661	4		0
605	738809475	putative Zn-finger protein [Parapoxvirus red deer/HL953]	0.851292	0.006661	4		0
608	738809412	putative IMV membrane protein [Parapoxvirus red deer/HL953]	0.851292	0.006661	4		0
610	738809410	hypothetical protein [Parapoxvirus red deer/HL953]	0.851292	0.006661	4		0
612	738809486	putative virion morphogenesis [Parapoxvirus red deer/HL953]	0.851292	0.006661	4		0
620	738809442	hypothetical protein [Parapoxvirus red deer/HL953]	0.851292	0.006661	4		0
622	738809417	hypothetical protein [Parapoxvirus red deer/HL953]	0.851292	0.006661	4		0
623	738809468	putative virion membrane protein [Parapoxvirus red deer/HL953]	0.851292	0.006661	4		0
624	738809427	hypothetical protein [Parapoxvirus red deer/HL953]	0.851292	0.006661	4		0
6538	YP_398609.1	conserved phage-related protein, range: 1..223 HHsearch against CDD matches: (unmatched)	0.390237	0.006654	12		0
626	738809433	putative RNA polymerase subunit RPO22 [Parapoxvirus red deer/HL953]	0.526765	0.006633	4		0
5329	NP_944283.1	Bcep22gp54	0.999	0.006624	9		0
5802	NP_944280.1	Bcep22gp51, range: 1..614 HHsearch against CDD matches: pfam05133:Phage_prot_Gp6 Phage; pfam12236:Head-tail_con Bacter; PHA0067... <Preview truncated at 128 characters>	0.999	0.006624	9		0
2100	508181815	FkbM family methyltransferase [Phaeocystis globosa virus]	0.439991	0.006598	3		0
1506	ACU41476.1	gp12	0.593926	0.006591	10		0
1507	ACU41483.1	gp19	0.593926	0.006591	10		0
1510	ACU41485.1	gp21	0.593926	0.006591	10		0
6040	NP_061521.1	Orf25	0.999	0.006563	9		0
700	659488478	hypothetical protein fep_107 [Pigeonpox virus]	0.542808	0.006452	4		0
2862	ADL71223.1	gp41	0.496089	0.006448	10		0
1945	AEJ93790.1	gp36, range: 1..100 HHsearch against CDD matches: (unmatched)	0.588017	0.006404	10		0
2141	AEK08010.1	gp51	0.588017	0.006404	10		0
1830	ADF58198.1	hypothetical protein	0.999	0.006359	12		0
3258	ADX32095.1	hypothetical protein	0.999	0.006359	12		0
3264	AEC53258.1	hypothetical protein	0.999	0.006359	12		0
3289	ADX32118.1	hypothetical protein	0.999	0.006359	12		0
3304	ADF58212.1	putative tape measure protein, range: 1..343 HHsearch against CDD matches: (unmatched)	0.999	0.006359	12		0
3309	ADF58293.1	hypothetical protein	0.999	0.006359	12		0
3371	ADF58279.1	hypothetical protein	0.999	0.006359	12		0
3389	ADF58225.1	hypothetical protein	0.999	0.006359	12		0
3406	ADF58221.1	hypothetical protein	0.999	0.006359	12		0
3409	ADX32171.1	hypothetical protein	0.999	0.006359	12		0
3431	ADF58285.1	hypothetical protein	0.999	0.006359	12		0
3442	GU988610-ORF05	GU988610-ORF05 50983..51294 + strand 104 aa	0.999	0.006359	12		0
3443	ADF58220.1	hypothetical protein	0.999	0.006359	12		0
3444	ADF58241.1	hypothetical protein	0.999	0.006359	12		0
3445	ADX32162.1	hypothetical protein	0.999	0.006359	12		0
3452	ADF58232.1	hypothetical protein	0.999	0.006359	12		0
3453	ADF58246.1	hypothetical protein	0.999	0.006359	12		0
3455	ADF58233.1	hypothetical protein	0.999	0.006359	12		0
6209	ADP06648.1	hypothetical protein	0.999	0.006346	9		0
636	738809471	hypothetical protein [Parapoxvirus red deer/HL953]	0.542808	0.006301	4		0
699	340025767	hypothetical protein [Paramecium bursaria Chlorella virus 1]	0.999	0.006196	3		0
805	340025950	hypothetical protein [Paramecium bursaria Chlorella virus 1]	0.999	0.006196	3		0
1869	157953793	hypothetical protein AR158_c603R [Paramecium bursaria Chlorella virus AR158]	0.999	0.006196	3		0
1878	157953465	hypothetical protein AR158_C275L [Paramecium bursaria Chlorella virus AR158]	0.999	0.006196	3		0
1904	340025856	hypothetical protein [Paramecium bursaria Chlorella virus 1]	0.999	0.006196	3		0
1909	340025721	hypothetical protein [Paramecium bursaria Chlorella virus 1]	0.999	0.006196	3		0
1938	157953312	hypothetical protein AR158_C121R [Paramecium bursaria Chlorella virus AR158]	0.999	0.006196	3		0
1941	340025857	hypothetical protein [Paramecium bursaria Chlorella virus 1]	0.999	0.006196	3		0
2202	157953924	hypothetical protein AR158_C734R [Paramecium bursaria Chlorella virus AR158]	0.999	0.006196	3		0
2295	340025949	hypothetical protein [Paramecium bursaria Chlorella virus 1]	0.999	0.006196	3		0
2325	340025783	hypothetical protein [Paramecium bursaria Chlorella virus 1]	0.999	0.006196	3		0
2345	157953753	hypothetical protein AR158_C563R [Paramecium bursaria Chlorella virus AR158]	0.999	0.006196	3		0
2388	340025786	hypothetical protein [Paramecium bursaria Chlorella virus 1]	0.999	0.006196	3		0
2827	340025810	hypothetical protein [Paramecium bursaria Chlorella virus 1]	0.999	0.006196	3		0
2834	157953801	hypothetical protein AR158_C611R [Paramecium bursaria Chlorella virus AR158]	0.999	0.006196	3		0
3029	157953846	hypothetical protein AR158_c656R [Paramecium bursaria Chlorella virus AR158]	0.999	0.006196	3		0
3221	157953945	hypothetical protein AR158_C755R [Paramecium bursaria Chlorella virus AR158]	0.999	0.006196	3		0
3539	340025830	hypothetical protein [Paramecium bursaria Chlorella virus 1]	0.999	0.006196	3		0
3563	340025738	hypothetical protein [Paramecium bursaria Chlorella virus 1]	0.999	0.006196	3		0
3564	157953532	hypothetical protein AR158_C342L [Paramecium bursaria Chlorella virus AR158]	0.999	0.006196	3		0
3566	157953798	hypothetical protein AR158_C608L [Paramecium bursaria Chlorella virus AR158]	0.999	0.006196	3		0
3577	340025937	hypothetical protein [Paramecium bursaria Chlorella virus 1]	0.999	0.006196	3		0
3581	157953295	hypothetical protein AR158_C104R [Paramecium bursaria Chlorella virus AR158]	0.999	0.006196	3		0
3587	157953524	hypothetical protein AR158_C334R [Paramecium bursaria Chlorella virus AR158]	0.999	0.006196	3		0
3588	340025844	hypothetical protein [Paramecium bursaria Chlorella virus 1]	0.999	0.006196	3		0
3589	157953750	hypothetical protein AR158_C560L [Paramecium bursaria Chlorella virus AR158]	0.999	0.006196	3		0
3590	340025876	hypothetical protein [Paramecium bursaria Chlorella virus 1]	0.999	0.006196	3		0
3591	157953517	hypothetical protein AR158_C327L [Paramecium bursaria Chlorella virus AR158]	0.999	0.006196	3		0
3598	157953777	hypothetical protein AR158_C587L [Paramecium bursaria Chlorella virus AR158]	0.999	0.006196	3		0
3636	157953735	hypothetical protein AR158_C545R [Paramecium bursaria Chlorella virus AR158]	0.999	0.006196	3		0
3637	157953812	hypothetical protein AR158_C622R [Paramecium bursaria Chlorella virus AR158]	0.999	0.006196	3		0
3643	157952975	hypothetical protein NY2A_B671L [Paramecium bursaria Chlorella virus NY2A]	0.999	0.006196	3		0
3645	157953957	hypothetical protein AR158_C767L [Paramecium bursaria Chlorella virus AR158]	0.999	0.006196	3		0
3653	157953438	hypothetical protein AR158_C248L [Paramecium bursaria Chlorella virus AR158]	0.999	0.006196	3		0
3654	157953432	hypothetical protein AR158_C242L [Paramecium bursaria Chlorella virus AR158]	0.999	0.006196	3		0
3659	157953657	hypothetical protein AR158_C467L [Paramecium bursaria Chlorella virus AR158]	0.999	0.006196	3		0
3667	340025879	hypothetical protein [Paramecium bursaria Chlorella virus 1]	0.999	0.006196	3		0
3676	157953880	hypothetical protein AR158_C690L [Paramecium bursaria Chlorella virus AR158]	0.999	0.006196	3		0
3677	157953926	hypothetical protein AR158_C736L [Paramecium bursaria Chlorella virus AR158]	0.999	0.006196	3		0
3686	340025916	hypothetical protein [Paramecium bursaria Chlorella virus 1]	0.999	0.006196	3		0
3692	157953450	hypothetical protein AR158_C260L [Paramecium bursaria Chlorella virus AR158]	0.999	0.006196	3		0
3697	157953944	hypothetical protein AR158_C754L [Paramecium bursaria Chlorella virus AR158]	0.999	0.006196	3		0
3699	157953963	hypothetical protein AR158_C773L [Paramecium bursaria Chlorella virus AR158]	0.999	0.006196	3		0
3701	157953462	hypothetical protein AR158_C272R [Paramecium bursaria Chlorella virus AR158]	0.999	0.006196	3		0
3704	340025882	hypothetical protein [Paramecium bursaria Chlorella virus 1]	0.999	0.006196	3		0
3709	157953943	hypothetical protein AR158_C753R [Paramecium bursaria Chlorella virus AR158]	0.999	0.006196	3		0
3716	157953434	hypothetical protein AR158_C244R [Paramecium bursaria Chlorella virus AR158]	0.999	0.006196	3		0
3717	340025815	hypothetical protein [Paramecium bursaria Chlorella virus 1]	0.999	0.006196	3		0
3719	157953588	hypothetical protein AR158_C398L [Paramecium bursaria Chlorella virus AR158]	0.999	0.006196	3		0
3720	157953733	hypothetical protein AR158_C543L [Paramecium bursaria Chlorella virus AR158]	0.999	0.006196	3		0
3723	157953680	hypothetical protein AR158_C490L [Paramecium bursaria Chlorella virus AR158]	0.999	0.006196	3		0
3725	157953442	hypothetical protein AR158_C252R [Paramecium bursaria Chlorella virus AR158]	0.999	0.006196	3		0
3727	340025927	hypothetical protein [Paramecium bursaria Chlorella virus 1]	0.999	0.006196	3		0
3728	157953711	hypothetical protein AR158_C521L [Paramecium bursaria Chlorella virus AR158]	0.999	0.006196	3		0
3729	157953888	hypothetical protein AR158_C698L [Paramecium bursaria Chlorella virus AR158]	0.999	0.006196	3		0
3734	157953362	hypothetical protein AR158_C171L [Paramecium bursaria Chlorella virus AR158]	0.999	0.006196	3		0
3736	157953317	hypothetical protein AR158_C126L [Paramecium bursaria Chlorella virus AR158]	0.999	0.006196	3		0
3741	157953866	hypothetical protein AR158_C676L [Paramecium bursaria Chlorella virus AR158]	0.999	0.006196	3		0
3753	340025946	hypothetical protein [Paramecium bursaria Chlorella virus 1]	0.999	0.006196	3		0
3756	157953305	hypothetical protein AR158_C114L [Paramecium bursaria Chlorella virus AR158]	0.999	0.006196	3		0
3766	157953393	hypothetical protein AR158_C202R [Paramecium bursaria Chlorella virus AR158]	0.999	0.006196	3		0
3768	340025793	hypothetical protein [Paramecium bursaria Chlorella virus 1]	0.999	0.006196	3		0
3775	157953773	hypothetical protein AR158_C583L [Paramecium bursaria Chlorella virus AR158]	0.999	0.006196	3		0
3776	340025858	hypothetical protein [Paramecium bursaria Chlorella virus 1]	0.999	0.006196	3		0
3784	340025789	hypothetical protein [Paramecium bursaria Chlorella virus 1]	0.999	0.006196	3		0
3791	340025729	hypothetical protein [Paramecium bursaria Chlorella virus 1]	0.999	0.006196	3		0
3794	157953838	hypothetical protein AR158_C648L [Paramecium bursaria Chlorella virus AR158]	0.999	0.006196	3		0
3796	157953384	hypothetical protein AR158_C193L [Paramecium bursaria Chlorella virus AR158]	0.999	0.006196	3		0
3802	157953497	hypothetical protein AR158_C307R [Paramecium bursaria Chlorella virus AR158]	0.999	0.006196	3		0
3813	157953878	hypothetical protein AR158_C688L [Paramecium bursaria Chlorella virus AR158]	0.999	0.006196	3		0
3817	157953717	hypothetical protein AR158_C527R [Paramecium bursaria Chlorella virus AR158]	0.999	0.006196	3		0
3826	157953956	hypothetical protein AR158_C766R [Paramecium bursaria Chlorella virus AR158]	0.999	0.006196	3		0
3832	157953674	hypothetical protein AR158_C484R [Paramecium bursaria Chlorella virus AR158]	0.999	0.006196	3		0
3833	157953587	hypothetical protein AR158_C397R [Paramecium bursaria Chlorella virus AR158]	0.999	0.006196	3		0
3835	157953673	hypothetical protein AR158_C483R [Paramecium bursaria Chlorella virus AR158]	0.999	0.006196	3		0
3841	157953794	hypothetical protein AR158_C604L [Paramecium bursaria Chlorella virus AR158]	0.999	0.006196	3		0
3843	157953713	hypothetical protein AR158_C523R [Paramecium bursaria Chlorella virus AR158]	0.999	0.006196	3		0
3845	340025840	hypothetical protein [Paramecium bursaria Chlorella virus 1]	0.999	0.006196	3		0
3846	157953307	hypothetical protein AR158_C116L [Paramecium bursaria Chlorella virus AR158]	0.999	0.006196	3		0
3853	157953378	hypothetical protein AR158_C187L [Paramecium bursaria Chlorella virus AR158]	0.999	0.006196	3		0
3856	157953470	hypothetical protein AR158_C280R [Paramecium bursaria Chlorella virus AR158]	0.999	0.006196	3		0
3857	157953877	hypothetical protein AR158_C687L [Paramecium bursaria Chlorella virus AR158]	0.999	0.006196	3		0
3868	157953586	hypothetical protein AR158_C396R [Paramecium bursaria Chlorella virus AR158]	0.999	0.006196	3		0
3873	157953368	hypothetical protein AR158_C177R [Paramecium bursaria Chlorella virus AR158]	0.999	0.006196	3		0
3878	157953564	hypothetical protein AR158_C374L [Paramecium bursaria Chlorella virus AR158]	0.999	0.006196	3		0
3889	340025728	hypothetical protein [Paramecium bursaria Chlorella virus 1]	0.999	0.006196	3		0
3900	157953834	hypothetical protein AR158_C644L [Paramecium bursaria Chlorella virus AR158]	0.999	0.006196	3		0
3903	157953475	hypothetical protein AR158_C285L [Paramecium bursaria Chlorella virus AR158]	0.999	0.006196	3		0
3913	157953783	hypothetical protein AR158_C593R [Paramecium bursaria Chlorella virus AR158]	0.999	0.006196	3		0
3923	340025863	hypothetical protein [Paramecium bursaria Chlorella virus 1]	0.999	0.006196	3		0
3934	157953533	hypothetical protein AR158_C343R [Paramecium bursaria Chlorella virus AR158]	0.999	0.006196	3		0
3978	157953574	hypothetical protein AR158_C384L [Paramecium bursaria Chlorella virus AR158]	0.999	0.006196	3		0
3979	340025811	hypothetical protein [Paramecium bursaria Chlorella virus 1]	0.999	0.006196	3		0
3986	157953825	hypothetical protein AR158_C635L [Paramecium bursaria Chlorella virus AR158]	0.999	0.006196	3		0
3991	157953686	hypothetical protein AR158_C496R [Paramecium bursaria Chlorella virus AR158]	0.999	0.006196	3		0
4017	157953899	hypothetical protein AR158_C709R [Paramecium bursaria Chlorella virus AR158]	0.999	0.006196	3		0
4022	157953423	hypothetical protein AR158_c232L [Paramecium bursaria Chlorella virus AR158]	0.999	0.006196	3		0
4024	157953253	hypothetical protein AR158_C062R [Paramecium bursaria Chlorella virus AR158]	0.999	0.006196	3		0
4030	157953621	hypothetical protein AR158_C431R [Paramecium bursaria Chlorella virus AR158]	0.999	0.006196	3		0
4039	157953698	hypothetical protein AR158_C508R [Paramecium bursaria Chlorella virus AR158]	0.999	0.006196	3		0
4057	157953589	hypothetical protein AR158_C399R [Paramecium bursaria Chlorella virus AR158]	0.999	0.006196	3		0
4058	157953736	hypothetical protein AR158_C546L [Paramecium bursaria Chlorella virus AR158]	0.999	0.006196	3		0
4070	157953833	hypothetical protein AR158_C643L [Paramecium bursaria Chlorella virus AR158]	0.999	0.006196	3		0
4100	157953293	hypothetical protein AR158_C102L [Paramecium bursaria Chlorella virus AR158]	0.999	0.006196	3		0
4167	157953910	hypothetical protein AR158_C720R [Paramecium bursaria Chlorella virus AR158]	0.999	0.006196	3		0
4380	157953927	hypothetical protein AR158_C737L [Paramecium bursaria Chlorella virus AR158]	0.999	0.006196	3		0
4402	157953386	hypothetical protein AR158_C195R [Paramecium bursaria Chlorella virus AR158]	0.999	0.006196	3		0
30582	171473676	hypothetical protein AFV9_gp28 [Acidianus filamentous virus 9]	0.526765	0.006154	1		0
30611	171473718	hypothetical protein AFV9_gp70 [Acidianus filamentous virus 9]	0.526765	0.006154	1		0
30614	171473662	hypothetical protein AFV9_gp14 [Acidianus filamentous virus 9]	0.526765	0.006154	1		0
30620	171473663	hypothetical protein AFV9_gp15 [Acidianus filamentous virus 9]	0.526765	0.006154	1		0
30629	171473654	hypothetical protein AFV9_gp06 [Acidianus filamentous virus 9]	0.526765	0.006154	1		0
30630	171473677	hypothetical protein AFV9_gp29 [Acidianus filamentous virus 9]	0.526765	0.006154	1		0
30632	171473681	viral structural protein [Acidianus filamentous virus 9]	0.526765	0.006154	1		0
30633	171473679	hypothetical protein AFV9_gp31 [Acidianus filamentous virus 9]	0.526765	0.006154	1		0
30636	171473685	viral structural protein [Acidianus filamentous virus 9]	0.526765	0.006154	1		0
30639	171473655	putative RHH transcriptional regulator [Acidianus filamentous virus 9]	0.526765	0.006154	1		0
30640	171473712	viral structural protein [Acidianus filamentous virus 9]	0.526765	0.006154	1		0
30643	171473659	hypothetical protein AFV9_gp11 [Acidianus filamentous virus 9]	0.526765	0.006154	1		0
30646	171473660	viral structural protein [Acidianus filamentous virus 9]	0.526765	0.006154	1		0
30662	171473678	hypothetical protein AFV9_gp30 [Acidianus filamentous virus 9]	0.526765	0.006154	1		0
30664	171473682	hypothetical protein AFV9_gp34 [Acidianus filamentous virus 9]	0.526765	0.006154	1		0
30673	171473672	hypothetical protein AFV9_gp24 [Acidianus filamentous virus 9]	0.526765	0.006154	1		0
30682	171473675	hypothetical protein AFV9_gp27 [Acidianus filamentous virus 9]	0.526765	0.006154	1		0
30703	171473683	hypothetical protein AFV9_gp35 [Acidianus filamentous virus 9]	0.526765	0.006154	1		0
2134	ADD80906.1	gp015	0.999	0.006126	15		0
3048	ADD80997.1	gp106	0.999	0.006126	15		0
3652	ADD80946.1	gp055	0.999	0.006126	15		0
5647	ADD80968.1	gp077	0.999	0.006126	15		0
5689	ADD80958.1	gp067	0.999	0.006126	15		0
5760	ADD80955.1	gp064	0.999	0.006126	15		0
5966	ADD80903.1	structural protein	0.999	0.006126	15		0
6049	ADD80919.1	head protein	0.999	0.006126	15		0
6233	ADD80996.1	gp105	0.999	0.006126	15		0
6486	ADD80900.1	gp009	0.999	0.006126	15		0
6537	ADD80920.1	gp029	0.999	0.006126	15		0
6589	ADD80998.1	gp107	0.999	0.006126	15		0
6677	ADD80899.1	gp008	0.999	0.006126	15		0
3146	AEO94348.1	gp15	0.999	0.00605	10		0
3818	AEO94345.1	gp12	0.999	0.00605	10		0
3882	AEO94352.1	gp19	0.999	0.00605	10		0
3946	AEO94344.1	gp11	0.999	0.00605	10		0
4074	AEO94343.1	gp10	0.999	0.00605	10		0
6835	NP_076766.1	hypothetical protein	0.999	0.00603	9		0
1694	ADU15538.1	hypothetical protein gpGT	0.526765	0.00599	9		0
2935	ADU15503.1	hypothetical protein	0.526765	0.00599	9		0
2857	ADX87762.1	hypothetical protein, range: 1..579 HHsearch against CDD matches: PHA00661:hypothetical protein	0.999	0.005896	14		0
5055	ADX87759.1	hypothetical protein	0.999	0.005896	14		0
5072	ADX87764.1	hypothetical protein	0.999	0.005896	14		0
5471	ADX87770.1	hypothetical protein, range: 1..117 HHsearch against CDD matches: cd00939:MetRS_RNA MetRS_RNA bi; cd00936:WEPRS_RNA WEPRS_RNA b... <Preview truncated at 128 characters>	0.999	0.005896	14		0
5497	NP_042314.1	minor tail protein	0.999	0.005869	15		0
5652	NP_042317.1	hypothetical protein	0.999	0.005869	15		0
6816	NP_042320.1	hypothetical protein	0.999	0.005869	15		0
345	531037308	hypothetical protein ps_2549 [Pandoravirus salinus]	0.999	0.005834	3		0
1235	531037055	hypothetical protein ps_2295 [Pandoravirus salinus]	0.999	0.005834	3		0
1296	531037004	hypothetical protein ps_2244 [Pandoravirus salinus]	0.999	0.005834	3		0
1896	531036823	hypothetical protein ps_2057 [Pandoravirus salinus]	0.999	0.005834	3		0
3083	531037159	hypothetical protein ps_2399 [Pandoravirus salinus]	0.999	0.005834	3		0
3624	531035469	hypothetical protein ps_687 [Pandoravirus salinus]	0.999	0.005834	3		0
4473	531036437	hypothetical protein ps_1668 [Pandoravirus salinus]	0.999	0.005834	3		0
4551	531036382	translation initiation inhibitor yjgF family [Pandoravirus salinus]	0.999	0.005834	3		0
4572	531036354	hypothetical protein ps_1585 [Pandoravirus salinus]	0.999	0.005834	3		0
4575	531037081	dihydrofolate reductase motif-containing [Pandoravirus salinus]	0.999	0.005834	3		0
4668	531036043	hypothetical protein ps_1266 [Pandoravirus salinus]	0.999	0.005834	3		0
5609	531035737	hypothetical protein ps_959 [Pandoravirus salinus]	0.999	0.005834	3		0
6436	531035405	hypothetical protein ps_620 [Pandoravirus salinus]	0.999	0.005834	3		0
7405	531035476	NUDIX hydrolase domain-like motif-containing [Pandoravirus salinus]	0.999	0.005834	3		0
7410	531035993	hypothetical protein ps_1216 [Pandoravirus salinus]	0.999	0.005834	3		0
7424	531036796	hypothetical protein ps_2030 [Pandoravirus salinus]	0.999	0.005834	3		0
7428	531036096	DyP-type peroxidase [Pandoravirus salinus]	0.999	0.005834	3		0
7438	531035544	hypothetical protein ps_762 [Pandoravirus salinus]	0.999	0.005834	3		0
7439	531035539	GRF zinc finger motif-containing [Pandoravirus salinus]	0.999	0.005834	3		0
7441	531035510	hypothetical protein ps_728 [Pandoravirus salinus]	0.999	0.005834	3		0
7443	531035473	hypothetical protein ps_691 [Pandoravirus salinus]	0.999	0.005834	3		0
7445	531035377	ribonuclease H-like domain motif-containing [Pandoravirus salinus]	0.999	0.005834	3		0
7446	531035362	hypothetical protein ps_577 [Pandoravirus salinus]	0.999	0.005834	3		0
7447	531035357	mRNA capping enzyme beta subunit structural domain motif-containing [Pandoravirus salinus]	0.999	0.005834	3		0
7460	531035257	hypothetical protein ps_469 [Pandoravirus salinus]	0.999	0.005834	3		0
7461	531035244	hypothetical protein ps_456 [Pandoravirus salinus]	0.999	0.005834	3		0
7462	531035217	serine/threonine phosphatase 2c [Pandoravirus salinus]	0.999	0.005834	3		0
7464	531035202	hypothetical protein ps_413 [Pandoravirus salinus]	0.999	0.005834	3		0
7477	531034965	Von Willebrand factor type A domain motif-containing [Pandoravirus salinus]	0.999	0.005834	3		0
7521	531035508	ERV/alR sulphydryl oxidase motif-containing [Pandoravirus salinus]	0.999	0.005834	3		0
7532	531035242	hypothetical protein ps_454 [Pandoravirus salinus]	0.999	0.005834	3		0
7545	531034972	hypothetical protein ps_181 [Pandoravirus salinus]	0.999	0.005834	3		0
7551	531035348	eukaryotic translation initiation factor 4E [Pandoravirus salinus]	0.999	0.005834	3		0
7560	531035452	hypothetical protein ps_668 [Pandoravirus salinus]	0.999	0.005834	3		0
7576	531036007	Kua-ubiquitin conjugating enzyme motif-containing [Pandoravirus salinus]	0.999	0.005834	3		0
7654	531035741	hypothetical protein ps_963 [Pandoravirus salinus]	0.999	0.005834	3		0
7655	531034993	DNA-3-methyladenine glycosylase [Pandoravirus salinus]	0.999	0.005834	3		0
7720	531034937	hypothetical protein ps_146 [Pandoravirus salinus]	0.999	0.005834	3		0
7746	531035065	hypothetical protein ps_274 [Pandoravirus salinus]	0.999	0.005834	3		0
7754	531036431	hypothetical protein ps_1662 [Pandoravirus salinus]	0.999	0.005834	3		0
7805	531035958	hypothetical protein ps_1181 [Pandoravirus salinus]	0.999	0.005834	3		0
7829	531036004	hypothetical protein ps_1227 [Pandoravirus salinus]	0.999	0.005834	3		0
7856	531035483	zinc-finger CCHC-type motif-containing [Pandoravirus salinus]	0.999	0.005834	3		0
8018	531035117	hypothetical protein ps_326 [Pandoravirus salinus]	0.999	0.005834	3		0
8333	531035341	hypothetical protein ps_556 [Pandoravirus salinus]	0.999	0.005834	3		0
9344	531035439	hypothetical protein ps_655 [Pandoravirus salinus]	0.999	0.005834	3		0
9691	531035436	hypothetical protein ps_652 [Pandoravirus salinus]	0.999	0.005834	3		0
4029	NP_046926.1	gp31	0.457948	0.0058	9		0
5774	NP_046928.1	gp33	0.457948	0.0058	9		0
6095	NP_046943.1	gp47	0.457948	0.0058	9		0
3300	AEK09589.1	gp212	0.548263	0.005799	10		0
6473	NP_061530.1	Orf34	0.999	0.005669	9		0
6583	NP_061550.1	Orf54	0.999	0.005669	9		0
2708	701447374	conserved putative membrane protein [Melbournevirus]	0.999	0.005608	3		0
2757	701447451	conserved putative serine/threonine protein kinase [Melbournevirus]	0.999	0.005608	3		0
4705	701447329	conserved hypothetical protein [Melbournevirus]	0.999	0.005608	3		0
4826	701447504	conserved hypothetical protein [Melbournevirus]	0.999	0.005608	3		0
5046	701447491	conserved ubiquitin-like protein [Melbournevirus]	0.999	0.005608	3		0
6755	NP_543075.1	hypothetical protein	0.553773	0.005595	9		0
3604	NP_536384.1	hypothetical protein	0.696979	0.005564	9		0
3642	NP_536373.1	hypothetical protein	0.696979	0.005564	9		0
30591	700075128	hypothetical protein [Stygiolobus rod-shaped virus]	0.999	0.005412	1		0
30594	700075126	hypothetical protein [Stygiolobus rod-shaped virus]	0.999	0.005412	1		0
30600	700075122	hypothetical protein [Stygiolobus rod-shaped virus]	0.999	0.005412	1		0
30610	700075129	hypothetical protein [Stygiolobus rod-shaped virus]	0.999	0.005412	1		0
30616	700075124	hypothetical protein [Stygiolobus rod-shaped virus]	0.999	0.005412	1		0
30619	700075115	hypothetical protein [Stygiolobus rod-shaped virus]	0.999	0.005412	1		0
30624	700075127	hypothetical protein [Stygiolobus rod-shaped virus]	0.999	0.005412	1		0
30668	700075121	hypothetical protein [Stygiolobus rod-shaped virus]	0.999	0.005412	1		0
30675	700075104	hypothetical protein [Stygiolobus rod-shaped virus]	0.999	0.005412	1		0
30679	700075120	hypothetical protein [Stygiolobus rod-shaped virus]	0.999	0.005412	1		0
30737	700075125	hypothetical protein [Stygiolobus rod-shaped virus]	0.999	0.005412	1		0
1379	448826087	putative Sel1-like repeat-containing protein [Megavirus lba]	0.418533	0.005409	3		0
2357	448825888	hypothetical protein LBA_00925 [Megavirus lba]	0.418533	0.005409	3		0
2644	448825772	putative deoxyribodipyrimidine photolyase-related protein [Megavirus lba]	0.418533	0.005409	3		0
3071	448825639	hypothetical protein LBA_00676 [Megavirus lba]	0.418533	0.005409	3		0
3595	448825538	hypothetical protein LBA_00575 [Megavirus lba]	0.418533	0.005409	3		0
3602	448825267	hypothetical protein LBA_00302 [Megavirus lba]	0.418533	0.005409	3		0
3605	448824989	hypothetical protein LBA_00021 [Megavirus lba]	0.418533	0.005409	3		0
3608	448825403	putative ADP-ribosyl glycohydrolase [Megavirus lba]	0.418533	0.005409	3		0
3609	448825458	putative phosphoesterase [Megavirus lba]	0.418533	0.005409	3		0
3613	448825354	hypothetical protein LBA_00391 [Megavirus lba]	0.418533	0.005409	3		0
3656	448825323	hypothetical protein LBA_00359 [Megavirus lba]	0.418533	0.005409	3		0
3673	448825236	hypothetical protein LBA_00271 [Megavirus lba]	0.418533	0.005409	3		0
3688	448825251	hypothetical protein LBA_00286 [Megavirus lba]	0.418533	0.005409	3		0
3689	448825257	putative DNA-dependent RNA polymerase subunit rpb9 [Megavirus lba]	0.418533	0.005409	3		0
3695	448825932	carrier-like protein [Megavirus lba]	0.418533	0.005409	3		0
3705	448825341	hypothetical protein LBA_00378 [Megavirus lba]	0.418533	0.005409	3		0
3739	448825549	hypothetical protein LBA_00586 [Megavirus lba]	0.418533	0.005409	3		0
3789	448825522	hypothetical protein LBA_00559 [Megavirus lba]	0.418533	0.005409	3		0
5561	NP_047957.1	gp12	0.999	0.005405	9		0
5824	NP_047975.1	gp29	0.999	0.005405	9		0
6158	NP_047951.1	gp5	0.999	0.005405	9		0
6282	NP_047949.1	gp4a	0.999	0.005405	9		0
6461	NP_047958.1	gp13	0.999	0.005405	9		0
5814	YP_001468791.1	gp7	0.471894	0.005176	9		0
5951	YP_001468796.1	gp12	0.471894	0.005176	9		0
6028	YP_001468794.1	gp10	0.471894	0.005176	9		0
6085	YP_001468792.1	gp8	0.471894	0.005176	9		0
6374	YP_001468797.1	gp13	0.471894	0.005176	9		0
6737	AER47499.1	gp73	0.999	0.005131	10		0
4542	AEM62937.1	hypothetical protein	0.999	0.00512	14		0
4821	YP_024427.1	hydrolase	0.999	0.00512	14		0
5514	AEM62918.1	glycosyl hydrolase	0.999	0.00512	14		0
5573	AEM62939.1	hypothetical protein	0.999	0.00512	14		0
5649	AEM62936.1	hypothetical protein	0.999	0.00512	14		0
5973	AEM62935.1	hypothetical protein	0.999	0.00512	14		0
6055	AEM62913.1	hypothetical protein	0.999	0.00512	14		0
6110	AEM62932.1	hypothetical protein	0.999	0.00512	14		0
6212	AEM62941.1	hypothetical protein	0.999	0.00512	14		0
6353	AEM62942.1	hypothetical protein	0.999	0.00512	14		0
7304	AEM62902.1	hypothetical protein	0.999	0.00512	14		0
7305	AEM62903.1	hypothetical protein	0.999	0.00512	14		0
7306	AEM62905.1	structural protein	0.999	0.00512	14		0
7307	AEM62906.1	hypothetical protein	0.999	0.00512	14		0
7308	AEM62907.1	hypothetical protein	0.999	0.00512	14		0
7309	AEM62908.1	hypothetical protein	0.999	0.00512	14		0
7310	AEM62910.1	hypothetical protein	0.999	0.00512	14		0
7311	AEM62915.1	hypothetical protein	0.999	0.00512	14		0
7312	AEM62920.1	hypothetical protein	0.999	0.00512	14		0
7313	AEM62933.1	hypothetical protein	0.999	0.00512	14		0
7314	AEM62938.1	hypothetical protein	0.999	0.00512	14		0
7315	AEM62943.1	hypothetical protein	0.999	0.00512	14		0
7335	AEM62940.1	hypothetical protein	0.999	0.00512	14		0
1782	ADP00053.1	predicted protein	0.703984	0.005091	14		0
3420	ADP00069.1	predicted protein	0.703984	0.005091	14		0
32261	187903113	hypothetical protein MdSGHV076 [Musca domestica salivary gland hypertrophy virus]	0.444413	0.005055	6		0
4410	422933851	protein ORF87 [Cyprinid herpesvirus 2]	0.605924	0.004933	8		0
4417	422933813	protein ORF42 [Cyprinid herpesvirus 2]	0.605924	0.004933	8		0
4421	422933860	protein ORF96 [Cyprinid herpesvirus 2]	0.605924	0.004933	8		0
4422	422933852	protein ORF88 [Cyprinid herpesvirus 2]	0.605924	0.004933	8		0
4431	422933815	protein ORF45 [Cyprinid herpesvirus 2]	0.605924	0.004933	8		0
4433	422933827	protein ORF60 [Cyprinid herpesvirus 2]	0.605924	0.004933	8		0
4435	422933795	protein ORF10 [Cyprinid herpesvirus 2]	0.605924	0.004933	8		0
4455	422933866	protein ORF102 [Cyprinid herpesvirus 2]	0.605924	0.004933	8		0
4459	422933861	protein ORF97 [Cyprinid herpesvirus 2]	0.605924	0.004933	8		0
4463	422933832	putative capsid triplex subunit 1 [Cyprinid herpesvirus 2]	0.605924	0.004933	8		0
4520	422933849	protein ORF85 [Cyprinid herpesvirus 2]	0.605924	0.004933	8		0
4524	422933855	protein ORF91 [Cyprinid herpesvirus 2]	0.605924	0.004933	8		0
4533	422933847	membrane protein ORF83 [Cyprinid herpesvirus 2]	0.605924	0.004933	8		0
4549	422933840	protein ORF75 [Cyprinid herpesvirus 2]	0.605924	0.004933	8		0
4581	422933841	protein ORF76 [Cyprinid herpesvirus 2]	0.605924	0.004933	8		0
4586	422933930	membrane protein ORF81 [Cyprinid herpesvirus 2]	0.605924	0.004933	8		0
4609	422933846	membrane protein ORF82 [Cyprinid herpesvirus 2]	0.605924	0.004933	8		0
4631	422933857	protein ORF93 [Cyprinid herpesvirus 2]	0.605924	0.004933	8		0
4676	422933839	protein ORF74 [Cyprinid herpesvirus 2]	0.605924	0.004933	8		0
4690	422933884	protein ORF127 [Cyprinid herpesvirus 2]	0.605924	0.004933	8		0
4750	422933833	protein ORF67 [Cyprinid herpesvirus 2]	0.605924	0.004933	8		0
1855	ACU42068.1	gp136	0.386354	0.004896	10		0
1255	ADF29325.1	putative structural protein	0.402122	0.004862	12		0
1284	ADF29330.1	putative structural protein	0.402122	0.004862	12		0
2169	YP_024867.1	hypothetical protein	0.402122	0.004862	12		0
2203	ADF29317.1	structural protein	0.402122	0.004862	12		0
2213	ADF29335.1	hypothetical protein	0.402122	0.004862	12		0
2214	ADF29322.1	hypothetical protein	0.402122	0.004862	12		0
2219	ADF29319.1	hypothetical protein	0.402122	0.004862	12		0
2205	AEK09534.1	gp154	0.999	0.004855	10		0
2385	AEK09568.1	gp191, range: 1..50 HHsearch against CDD matches: pfam03681:UPF0150 Uncharacteri; pfam08972:DUF1902 Domain of un	0.999	0.004855	10		0
2933	AEK09593.1	gp216	0.999	0.004855	10		0
3693	AEK09519.1	gp139	0.999	0.004855	10		0
3797	AEK09532.1	gp152	0.999	0.004855	10		0
3899	AEK09397.1	gp12, range: 1..192 HHsearch against CDD matches: TIGR01543:proheadase_HK97 phag; pfam04586:Peptidase_U35 Caudov	0.999	0.004855	10		0
3926	AEK09405.1	gp21	0.999	0.004855	10		0
3957	AEK09570.1	gp193	0.999	0.004855	10		0
3964	AEK09503.1	gp123	0.999	0.004855	10		0
3981	AEK09567.1	gp189	0.999	0.004855	10		0
4008	AEK09583.1	gp206	0.999	0.004855	10		0
4011	AEK09440.1	gp57	0.999	0.004855	10		0
4019	AEK09499.1	gp119	0.999	0.004855	10		0
4032	AEJ92088.1	gp3	0.999	0.004855	10		0
4059	AEK09569.1	gp192	0.999	0.004855	10		0
4061	AEK09504.1	gp124	0.999	0.004855	10		0
4069	AEK09411.1	gp27	0.999	0.004855	10		0
4077	AEK09437.1	gp54	0.999	0.004855	10		0
4078	AEJ92173.1	gp117	0.999	0.004855	10		0
4087	AEK09478.1	gp97	0.999	0.004855	10		0
4096	AEK09454.1	gp71	0.999	0.004855	10		0
4112	AEK09404.1	gp19	0.999	0.004855	10		0
4114	AEK09557.1	gp178	0.999	0.004855	10		0
4127	AEJ92174.1	gp118	0.999	0.004855	10		0
4129	AEK09449.1	gp66	0.999	0.004855	10		0
4131	AEK09477.1	gp96	0.999	0.004855	10		0
4133	AEK09537.1	gp157	0.999	0.004855	10		0
4134	AEK09488.1	gp108	0.999	0.004855	10		0
4136	AEK09562.1	gp183	0.999	0.004855	10		0
4141	AEK09485.1	gp105	0.999	0.004855	10		0
4148	AEK09484.1	gp103	0.999	0.004855	10		0
4154	AEK09597.1	gp220	0.999	0.004855	10		0
4159	AEK09450.1	gp67	0.999	0.004855	10		0
4166	AEK09406.1	gp22	0.999	0.004855	10		0
4170	AEK09395.1	gp10	0.999	0.004855	10		0
4179	AEK09555.1	gp176	0.999	0.004855	10		0
4184	AEK09486.1	gp106	0.999	0.004855	10		0
4185	AEK09441.1	gp58	0.999	0.004855	10		0
4193	AEK09489.1	gp109	0.999	0.004855	10		0
4197	AEK09522.1	gp142	0.999	0.004855	10		0
4206	AEJ92151.1	gp95	0.999	0.004855	10		0
4209	AEK09517.1	gp137	0.999	0.004855	10		0
4338	AEK09559.1	gp180	0.999	0.004855	10		0
4339	AEK09566.1	gp188	0.999	0.004855	10		0
4340	AEK09575.1	gp198, range: 1..102 HHsearch against CDD matches: (unmatched)	0.999	0.004855	10		0
4341	AEK09584.1	gp207	0.999	0.004855	10		0
4342	AEK09588.1	gp211	0.999	0.004855	10		0
4343	AEK09592.1	gp215	0.999	0.004855	10		0
4344	AEK09595.1	gp218	0.999	0.004855	10		0
4345	AEK09596.1	gp219	0.999	0.004855	10		0
1473	582973322	putative glycoprotein B [Anomala cuprea entomopoxvirus]	0.386354	0.004798	4		0
2285	582973313	hypothetical protein [Anomala cuprea entomopoxvirus]	0.386354	0.004798	4		0
2640	582973153	hypothetical protein [Anomala cuprea entomopoxvirus]	0.386354	0.004798	4		0
2641	582973306	spheroidin [Anomala cuprea entomopoxvirus]	0.386354	0.004798	4		0
2643	582973194	hypothetical protein [Anomala cuprea entomopoxvirus]	0.386354	0.004798	4		0
2645	582973305	putative N-myristoyl transferase [Anomala cuprea entomopoxvirus]	0.386354	0.004798	4		0
2646	582973258	hypothetical protein [Anomala cuprea entomopoxvirus]	0.386354	0.004798	4		0
2647	582973293	hypothetical protein [Anomala cuprea entomopoxvirus]	0.386354	0.004798	4		0
2650	582973229	hypothetical protein [Anomala cuprea entomopoxvirus]	0.386354	0.004798	4		0
2653	582973244	hypothetical protein [Anomala cuprea entomopoxvirus]	0.386354	0.004798	4		0
2655	582973290	hypothetical protein [Anomala cuprea entomopoxvirus]	0.386354	0.004798	4		0
2660	582973199	DNA-dependent RNA polymerase subunit rpo19 [Anomala cuprea entomopoxvirus]	0.386354	0.004798	4		0
2661	582973160	metallophosphoesterase domain-containing protein [Anomala cuprea entomopoxvirus]	0.386354	0.004798	4		0
2662	582973175	translation elongation factor eEF-3 like [Anomala cuprea entomopoxvirus]	0.386354	0.004798	4		0
2665	582973232	hypothetical protein [Anomala cuprea entomopoxvirus]	0.386354	0.004798	4		0
2666	582973201	tryptophan-rich sensory protein [Anomala cuprea entomopoxvirus]	0.386354	0.004798	4		0
2672	582973151	hypothetical protein [Anomala cuprea entomopoxvirus]	0.386354	0.004798	4		0
2678	582973212	hypothetical protein [Anomala cuprea entomopoxvirus]	0.386354	0.004798	4		0
2679	582973193	4-diphosphocytidyl-2-C-methyl-D-erythritol kinase [Anomala cuprea entomopoxvirus]	0.386354	0.004798	4		0
2680	582973146	formyltetrahydrofolate synthetase [Anomala cuprea entomopoxvirus]	0.386354	0.004798	4		0
2681	582973187	hypothetical protein [Anomala cuprea entomopoxvirus]	0.386354	0.004798	4		0
2685	582973226	hypothetical protein [Anomala cuprea entomopoxvirus]	0.386354	0.004798	4		0
2692	582973238	hypothetical protein [Anomala cuprea entomopoxvirus]	0.386354	0.004798	4		0
2695	582973315	hypothetical protein [Anomala cuprea entomopoxvirus]	0.386354	0.004798	4		0
2696	582973264	hypothetical protein [Anomala cuprea entomopoxvirus]	0.386354	0.004798	4		0
2697	582973210	hypothetical protein [Anomala cuprea entomopoxvirus]	0.386354	0.004798	4		0
2698	582973225	hypothetical protein [Anomala cuprea entomopoxvirus]	0.386354	0.004798	4		0
2699	582973156	putative calcium binding protein [Anomala cuprea entomopoxvirus]	0.386354	0.004798	4		0
2702	582973205	hypothetical protein [Anomala cuprea entomopoxvirus]	0.386354	0.004798	4		0
2706	582973324	hypothetical protein [Anomala cuprea entomopoxvirus]	0.386354	0.004798	4		0
2710	582973158	hypothetical protein [Anomala cuprea entomopoxvirus]	0.386354	0.004798	4		0
2719	582973250	hypothetical protein [Anomala cuprea entomopoxvirus]	0.386354	0.004798	4		0
2725	582973254	hypothetical protein [Anomala cuprea entomopoxvirus]	0.386354	0.004798	4		0
2726	582973203	virion membrane protein [Anomala cuprea entomopoxvirus]	0.386354	0.004798	4		0
2739	582973227	hypothetical protein [Anomala cuprea entomopoxvirus]	0.386354	0.004798	4		0
2743	582973231	hypothetical protein [Anomala cuprea entomopoxvirus]	0.386354	0.004798	4		0
2749	582973213	hypothetical protein [Anomala cuprea entomopoxvirus]	0.386354	0.004798	4		0
2752	582973273	ATP-dependent DNA ligase [Anomala cuprea entomopoxvirus]	0.386354	0.004798	4		0
2755	582973268	hypothetical protein [Anomala cuprea entomopoxvirus]	0.386354	0.004798	4		0
2758	582973189	hypothetical protein [Anomala cuprea entomopoxvirus]	0.386354	0.004798	4		0
2773	582973266	putative thioredoxin [Anomala cuprea entomopoxvirus]	0.386354	0.004798	4		0
2782	582973157	hypothetical protein [Anomala cuprea entomopoxvirus]	0.386354	0.004798	4		0
3010	582973144	hypothetical protein [Anomala cuprea entomopoxvirus]	0.386354	0.004798	4		0
3017	582973228	hypothetical protein [Anomala cuprea entomopoxvirus]	0.386354	0.004798	4		0
4423	530787701	putative trimeric spike protein [Bacillus phage Wip1]	0.999	0.004747	5		0
4471	530787686	putative virion assembly protein [Bacillus phage Wip1]	0.999	0.004747	5		0
4622	530787700	putative pentameric base spike protein [Bacillus phage Wip1]	0.999	0.004747	5		0
4788	530787694	putative DNA delivery protein [Bacillus phage Wip1]	0.999	0.004747	5		0
4931	530787687	hypothetical protein [Bacillus phage Wip1]	0.999	0.004747	5		0
5013	530787695	putative DNA delivery protein [Bacillus phage Wip1]	0.999	0.004747	5		0
5048	530787692	hypothetical protein [Bacillus phage Wip1]	0.999	0.004747	5		0
5049	530787689	hypothetical protein [Bacillus phage Wip1]	0.999	0.004747	5		0
5089	530787696	hypothetical protein [Bacillus phage Wip1]	0.999	0.004747	5		0
5123	530787690	putative DNA packaging protein [Bacillus phage Wip1]	0.999	0.004747	5		0
5230	530787693	hypothetical protein [Bacillus phage Wip1]	0.999	0.004747	5		0
5444	530787685	putative capsid protein [Bacillus phage Wip1]	0.999	0.004747	5		0
4905	CAX65018.1	gp37 protein	0.683178	0.00474	9		0
1785	ACU46787.1	unknown	0.999	0.004723	15		0
1857	FJ848883-ORF1	[]	0.999	0.004723	15		0
1900	ACU46848.1	unknown	0.999	0.004723	15		0
1915	ACU46801.1	unknown	0.999	0.004723	15		0
1928	AAT81484.1	receptor binding protein, range: 1..151 HHsearch against CDD matches: pfam08931:DUF1913 Domain of un	0.999	0.004723	15		0
1934	ACU46795.1	unknown	0.999	0.004723	15		0
1949	ACU46791.1	unknown	0.999	0.004723	15		0
1964	ACU46892.1	unknown	0.999	0.004723	15		0
1984	ACU46773.1	unknown	0.999	0.004723	15		0
1989	ACU46782.1	putative holin	0.999	0.004723	15		0
2003	ACU46812.1	unknown	0.999	0.004723	15		0
2006	ACU46810.1	unknown	0.999	0.004723	15		0
2009	ACU46809.1	unknown	0.999	0.004723	15		0
2021	ACU46763.1	putative terminase small subunit	0.999	0.004723	15		0
2022	ACU46770.1	unknown	0.999	0.004723	15		0
2023	ACU46771.1	unknown	0.999	0.004723	15		0
2024	ACU46776.1	unknown	0.999	0.004723	15		0
2025	ACU46777.1	unknown	0.999	0.004723	15		0
2026	ACU46780.1	unknown	0.999	0.004723	15		0
2027	ACU46798.1	unknown	0.999	0.004723	15		0
2052	ACU46781.1	unknown	0.999	0.004723	15		0
2195	ACU46808.1	unknown	0.999	0.004723	15		0
2663	388260173	hypothetical protein [European catfish virus]	0.46255	0.004722	3		0
3119	388260174	hypothetical protein [European catfish virus]	0.46255	0.004722	3		0
3147	388260088	hypothetical protein [European catfish virus]	0.46255	0.004722	3		0
3230	388260196	hypothetical protein [European catfish virus]	0.46255	0.004722	3		0
3310	56692772	hypothetical protein ORF135L [Singapore grouper iridovirus]	0.46255	0.004722	3		0
3421	388260158	hypothetical protein [European catfish virus]	0.46255	0.004722	3		0
6789	AET09767.1	hypothetical protein	0.999	0.004632	10		0
6804	AET09774.1	hypothetical protein	0.999	0.004632	10		0
2804	YP_006973.1	major tail protein, range: 1..132 HHsearch against CDD matches: (unmatched)	0.999	0.004545	18		1
3574	YP_006966.1	tail protein Pb3, range: 1..526 HHsearch against CDD matches: (unmatched)	0.999	0.004545	18		1
3640	YP_006945.1	NAD-dependent DNA ligase, subunit B, range: 1..177 HHsearch against CDD matches: (unmatched)	0.999	0.004545	18		1
3647	YP_006936.1	putative replication origin binding protein	0.999	0.004545	18		1
3666	YP_006839.1	hypothetical protein	0.999	0.004545	18		1
3798	YP_006843.1	hypothetical protein	0.999	0.004545	18		1
3814	YP_006830.1	hypothetical protein	0.999	0.004545	18		1
4009	YP_006845.1	hypothetical protein	0.999	0.004545	18		1
4012	YP_006834.1	A2	0.999	0.004545	18		1
4111	YP_006835.1	hypothetical protein	0.999	0.004545	18		1
4147	YP_006840.1	hypothetical protein	0.999	0.004545	18		1
4201	YP_006841.1	hypothetical protein	0.999	0.004545	18		1
4362	YP_006842.1	hypothetical protein	0.999	0.004545	18		1
4371	YP_006829.1	deoxynucleoside-5-monophosphatase	0.999	0.004545	18		1
4414	YP_006968.1	pore-forming tail tip protein	0.999	0.004545	18		1
4492	YP_006985.1	receptor-binding tail protein	0.999	0.004545	18		1
4616	YP_006965.1	tail protein Pb4	0.999	0.004545	18		1
4691	YP_006963.1	hypothetical protein	0.999	0.004545	18		1
5319	YP_006833.1	hypothetical protein	0.999	0.004545	18		1
5490	YP_006972.1	putative tail protein	0.999	0.004545	18		1
5496	YP_006967.1	hypothetical protein	0.999	0.004545	18		1
5526	YP_006847.1	hypothetical protein	0.999	0.004545	18		1
5559	YP_006981.1	nicking-endonuclease (HTH family)	0.999	0.004545	18		1
5635	YP_006876.1	hypothetical protein	0.999	0.004545	18		1
5646	YP_006882.1	hypothetical protein	0.999	0.004545	18		1
5664	YP_006880.1	hypothetical protein	0.999	0.004545	18		1
5666	YP_006886.1	hypothetical protein	0.999	0.004545	18		1
5690	YP_006856.1	hypothetical protein	0.999	0.004545	18		1
5721	YP_006877.1	hypothetical protein	0.999	0.004545	18		1
5747	YP_006858.1	hypothetical protein	0.999	0.004545	18		1
5785	YP_006878.1	hypothetical protein	0.999	0.004545	18		1
5794	YP_006976.1	hypothetical protein	0.999	0.004545	18		1
5799	YP_006853.1	hypothetical protein	0.999	0.004545	18		1
5846	YP_006917.1	hypothetical protein	0.999	0.004545	18		1
5892	YP_006901.1	hypothetical protein	0.999	0.004545	18		1
5912	YP_006849.1	hypothetical protein	0.999	0.004545	18		1
5913	YP_006875.1	hypothetical protein	0.999	0.004545	18		1
5925	YP_006925.1	hypothetical protein	0.999	0.004545	18		1
5939	YP_006867.1	hypothetical protein	0.999	0.004545	18		1
5942	YP_006861.1	hypothetical protein	0.999	0.004545	18		1
5965	YP_006970.1	hypothetical protein	0.999	0.004545	18		1
5978	YP_006887.1	hypothetical protein	0.999	0.004545	18		1
6052	YP_006974.1	hypothetical protein	0.999	0.004545	18		1
6093	YP_006893.1	hypothetical protein	0.999	0.004545	18		1
6101	YP_006866.1	hypothetical protein	0.999	0.004545	18		1
6122	YP_006899.1	hypothetical protein	0.999	0.004545	18		1
6216	YP_006900.1	hypothetical protein	0.999	0.004545	18		1
6220	YP_006940.1	hypothetical protein	0.999	0.004545	18		1
6279	YP_006938.1	hypothetical protein	0.999	0.004545	18		1
6295	YP_006857.1	hypothetical protein	0.999	0.004545	18		1
6307	YP_006960.1	hypothetical protein	0.999	0.004545	18		1
6370	YP_006909.1	hypothetical protein	0.999	0.004545	18		1
6378	YP_006852.1	hypothetical protein	0.999	0.004545	18		1
6454	YP_006914.1	hypothetical protein	0.999	0.004545	18		1
6460	YP_006910.1	hypothetical protein	0.999	0.004545	18		1
6509	YP_006988.1	hypothetical protein	0.999	0.004545	18		1
6511	YP_006888.1	hypothetical protein	0.999	0.004545	18		1
6564	YP_006929.1	hypothetical protein	0.999	0.004545	18		1
6571	YP_006848.1	hypothetical protein	0.999	0.004545	18		1
6644	YP_006883.1	hypothetical protein	0.999	0.004545	18		1
6728	YP_006855.1	hypothetical protein	0.999	0.004545	18		1
7257	YP_006854.1	hypothetical protein	0.999	0.004545	18		1
7258	YP_006860.1	hypothetical protein	0.999	0.004545	18		1
7259	YP_006918.1	hypothetical protein	0.999	0.004545	18		1
7260	YP_006939.1	D2 protein	0.999	0.004545	18		1
7261	YP_006941.1	D3 protein	0.999	0.004545	18		1
7262	YP_006942.1	hypothetical protein	0.999	0.004545	18		1
7263	YP_006943.1	hypothetical protein	0.999	0.004545	18		1
7264	YP_006946.1	D5 protein	0.999	0.004545	18		1
7265	YP_006951.1	hypothetical protein	0.999	0.004545	18		1
7266	YP_006971.1	hypothetical protein	0.999	0.004545	18		1
7267	YP_006975.1	hypothetical protein	0.999	0.004545	18		1
7268	YP_006984.1	hypothetical protein	0.999	0.004545	18		1
7284	YP_006953.1	hypothetical protein	0.999	0.004545	18		1
1175	660515719	hypothetical protein IIV31_064L [Armadillidium vulgare iridescent virus]	0.386354	0.004516	3		0
1249	660515822	hypothetical protein IIV31_167R [Armadillidium vulgare iridescent virus]	0.386354	0.004516	3		0
1888	660515809	hypothetical protein IIV31_154L [Armadillidium vulgare iridescent virus]	0.386354	0.004516	3		0
2081	660515694	hypothetical protein IIV31_039R [Armadillidium vulgare iridescent virus]	0.386354	0.004516	3		0
2085	660515700	hypothetical protein IIV31_045R [Armadillidium vulgare iridescent virus]	0.386354	0.004516	3		0
2089	660515673	hypothetical protein IIV31_018L [Armadillidium vulgare iridescent virus]	0.386354	0.004516	3		0
2090	660515793	Serine/threonine protein kinase [Armadillidium vulgare iridescent virus]	0.386354	0.004516	3		0
2094	660515812	hypothetical protein IIV31_157L [Armadillidium vulgare iridescent virus]	0.386354	0.004516	3		0
2101	660515848	hypothetical protein IIV31_193L [Armadillidium vulgare iridescent virus]	0.386354	0.004516	3		0
2106	660515754	hypothetical protein IIV31_099R [Armadillidium vulgare iridescent virus]	0.386354	0.004516	3		0
2113	660515667	hypothetical protein IIV31_012R [Armadillidium vulgare iridescent virus]	0.386354	0.004516	3		0
2126	660515842	hypothetical protein IIV31_187R [Armadillidium vulgare iridescent virus]	0.386354	0.004516	3		0
2128	660515745	hypothetical protein IIV31_090R [Armadillidium vulgare iridescent virus]	0.386354	0.004516	3		0
2132	660515829	hypothetical protein IIV31_174L [Armadillidium vulgare iridescent virus]	0.386354	0.004516	3		0
2135	660515828	hypothetical protein IIV31_173L [Armadillidium vulgare iridescent virus]	0.386354	0.004516	3		0
2139	660515724	hypothetical protein IIV31_069L [Armadillidium vulgare iridescent virus]	0.386354	0.004516	3		0
2140	660515664	hypothetical protein IIV31_009L [Armadillidium vulgare iridescent virus]	0.386354	0.004516	3		0
2158	660515821	hypothetical protein IIV31_166R [Armadillidium vulgare iridescent virus]	0.386354	0.004516	3		0
2162	660515730	hypothetical protein IIV31_075L [Armadillidium vulgare iridescent virus]	0.386354	0.004516	3		0
2208	660515720	hypothetical protein IIV31_065R [Armadillidium vulgare iridescent virus]	0.386354	0.004516	3		0
34324	27819355	Large MCP of Sphaerolipoviridae	0.999	0.004	5		0
34325	27819354	Small MCP of Sphaerolipoviridae	0.999	0.004	5		0
1978	ADP02409.1	primase/helicase, range: 1..134 HHsearch against CDD matches: (unmatched)	0.999	0.004332	12		0
2067	ADP02460.1	conserved hypothetical protein	0.999	0.004332	12		0
2788	260665951	hypothetical protein H665_p082 [Ostreococcus tauri virus 1]	0.444413	0.004292	3		0
2197	NP_705675.1	gp52, range: 1..195 HHsearch against CDD matches: (unmatched)	0.542808	0.004262	12		0
3433	NP_705640.2	gp14, range: 1..181 HHsearch against CDD matches: pfam09979:DUF2213 Uncharacteri	0.542808	0.004262	12		0
3682	NP_705657.1	gp31	0.542808	0.004262	12		0
3822	NP_705645.1	gp19	0.542808	0.004262	12		0
4034	NP_705681.1	gp58, range: 1..364 HHsearch against CDD matches: PHA02558:uvsW UvsW helicase; P; TIGR00348:hsdR type I site-spe; TIGR00614:rec... <Preview truncated at 128 characters>	0.542808	0.004262	12		0
4065	NP_705669.1	gp45	0.542808	0.004262	12		0
4082	NP_705668.1	gp44, range: 1..308 HHsearch against CDD matches: TIGR01760:tape_meas_TP901 phag; pfam10145:PhageMin_Tail Phage-	0.542808	0.004262	12		0
4099	NP_705630.1	gp03	0.542808	0.004262	12		0
4109	NP_705632.2	gp05	0.542808	0.004262	12		0
4115	NP_705639.1	gp13	0.542808	0.004262	12		0
4125	YP_022740.1	gp06	0.542808	0.004262	12		0
4175	NP_705670.1	gp46	0.542808	0.004262	12		0
4195	NP_705647.1	gp21	0.542808	0.004262	12		0
4208	NP_705635.1	gp09	0.542808	0.004262	12		0
4210	YP_022746.1	gp54	0.542808	0.004262	12		0
4218	NP_705687.1	gp64	0.542808	0.004262	12		0
4800	AER26087.1	gp34	0.553773	0.004249	10		0
5139	AEO94376.1	gp52	0.553773	0.004249	10		0
4666	NP_858992.1	hypothetical protein	0.999	0.004197	9		0
4761	NP_858962.1	hypothetical protein	0.999	0.004197	9		0
4898	NP_858949.1	hypothetical protein	0.999	0.004197	9		0
4999	NP_858972.1	hypothetical protein	0.999	0.004197	9		0
5083	NP_858960.1	conserved phage protein	0.999	0.004197	9		0
5105	NP_858966.1	conserved phage protein	0.999	0.004197	9		0
5112	NP_858958.1	conserved phage protein; annotated as head-tail joining in some phages	0.999	0.004197	9		0
4118	AEA86272.1	hypothetical protein	0.999	0.004193	16		1
4142	YP_002265429.1	ATPase component	0.999	0.004193	16		1
4202	AEA86250.1	hypothetical protein	0.999	0.004193	16		1
4213	GQ443085-ORF14	[]	0.999	0.004193	16		1
4303	YP_002265409.1	small terminase	0.999	0.004193	16		1
4304	AEA86232.1	hypothetical protein	0.999	0.004193	16		1
4305	YP_002265425.1	head-tail adaptor protein	0.999	0.004193	16		1
4306	AEA86239.1	hypothetical protein	0.999	0.004193	16		1
4307	YP_002265428.1	peptidase-colicin	0.999	0.004193	16		1
4308	AEA86248.1	putative tail needle	0.999	0.004193	16		1
4309	AEA86249.1	phage anti-repressor protein	0.999	0.004193	16		1
4310	AEA86251.1	hypothetical protein	0.999	0.004193	16		1
4311	AEA86252.1	hypothetical protein	0.999	0.004193	16		1
4312	AEA86254.1	hypothetical protein	0.999	0.004193	16		1
4313	AEA86256.1	hypothetical protein	0.999	0.004193	16		1
4314	AEA86257.1	hypothetical protein	0.999	0.004193	16		1
4315	AEA86258.1	hypothetical protein	0.999	0.004193	16		1
4316	AEA86260.1	hypothetical protein	0.999	0.004193	16		1
4317	AEA86261.1	ferritin-like superfamily protein	0.999	0.004193	16		1
4318	AEA86266.1	hypothetical protein	0.999	0.004193	16		1
4319	AEA86270.1	CHC2 zinc finger protein	0.999	0.004193	16		1
4320	AEA86270.1	CHC2 zinc finger protein	0.999	0.004193	16		1
4321	AEA86271.1	hypothetical protein	0.999	0.004193	16		1
4322	GQ443085-ORF03	DUF3310	0.999	0.004193	16		1
4323	GQ443085-ORF06	AP2 domain-containing protein	0.999	0.004193	16		1
4324	GQ443085-ORF07	[]	0.999	0.004193	16		1
4325	GQ443085-ORF08	[]	0.999	0.004193	16		1
4326	YP_002265465.1	cytolysin	0.999	0.004193	16		1
4337	AEA86263.1	hypothetical protein	0.999	0.004193	16		1
4367	AEA86237.1	hypothetical protein	0.999	0.004193	16		1
32036	944326248	VP1 structural protein [Sumatran orang-utan polyomavirus]	0.300893	0.00408	2		0
6032	YP_529617.1	hypothetical protein	0.516335	0.003973	9		0
6054	NC_007917-ORF18	NC_007917-ORF18 36744..36923 + strand 60 aa	0.516335	0.003973	9		0
6070	YP_529606.1	hypothetical protein	0.516335	0.003973	9		0
6225	YP_529624.1	hypothetical protein	0.516335	0.003973	9		0
7149	YP_529584.1	hypothetical protein	0.516335	0.003973	9		0
7150	YP_529610.1	hypothetical protein	0.516335	0.003973	9		0
7151	NC_007917-ORF20	NC_007917-ORF20 39084..39254 + strand 57 aa	0.516335	0.003973	9		0
1929	260666043	hypothetical protein H665_p174 [Ostreococcus tauri virus 1]	0.588017	0.00374	3		0
2267	260665984	hypothetical protein H665_p115 [Ostreococcus tauri virus 1]	0.588017	0.00374	3		0
2271	260666031	hypothetical protein H665_p162 [Ostreococcus tauri virus 1]	0.588017	0.00374	3		0
3034	260666044	hypothetical protein H665_p175 [Ostreococcus tauri virus 1]	0.588017	0.00374	3		0
3039	260665991	hypothetical protein H665_p122 [Ostreococcus tauri virus 1]	0.588017	0.00374	3		0
3040	260666089	hypothetical protein H665_p220 [Ostreococcus tauri virus 1]	0.588017	0.00374	3		0
3056	260665959	hypothetical protein H665_p090 [Ostreococcus tauri virus 1]	0.588017	0.00374	3		0
3067	314055109	hypothetical protein OtV2_014 [Ostreococcus tauri virus 2]	0.588017	0.00374	3		0
3070	260666007	hypothetical protein H665_p138 [Ostreococcus tauri virus 1]	0.588017	0.00374	3		0
3085	314055199	hypothetical protein OtV2_104 [Ostreococcus tauri virus 2]	0.588017	0.00374	3		0
3087	260665874	hypothetical protein H665_p004 [Ostreococcus tauri virus 1]	0.588017	0.00374	3		0
3090	314055110	hypothetical protein OtV2_015 [Ostreococcus tauri virus 2]	0.588017	0.00374	3		0
3094	260665899	hypothetical protein H665_p029 [Ostreococcus tauri virus 1]	0.588017	0.00374	3		0
3104	314055243	hypothetical protein OtV2_148 [Ostreococcus tauri virus 2]	0.588017	0.00374	3		0
3105	260665932	hypothetical protein H665_p062 [Ostreococcus tauri virus 1]	0.588017	0.00374	3		0
3107	260665919	hypothetical protein H665_p049 [Ostreococcus tauri virus 1]	0.588017	0.00374	3		0
3109	260665974	hypothetical protein H665_p105 [Ostreococcus tauri virus 1]	0.588017	0.00374	3		0
3113	260666021	hypothetical protein H665_p152 [Ostreococcus tauri virus 1]	0.588017	0.00374	3		0
3116	260665968	hypothetical protein H665_p099 [Ostreococcus tauri virus 1]	0.588017	0.00374	3		0
3117	314055222	hypothetical protein OtV2_127 [Ostreococcus tauri virus 2]	0.588017	0.00374	3		0
3134	260665971	hypothetical protein H665_p102 [Ostreococcus tauri virus 1]	0.588017	0.00374	3		0
3151	260665897	hypothetical protein H665_p027 [Ostreococcus tauri virus 1]	0.588017	0.00374	3		0
3156	260666033	hypothetical protein H665_p164 [Ostreococcus tauri virus 1]	0.588017	0.00374	3		0
3157	260666063	hypothetical protein H665_p194 [Ostreococcus tauri virus 1]	0.588017	0.00374	3		0
3165	314055287	predicted host protein [Ostreococcus tauri virus 2]	0.588017	0.00374	3		0
3169	260665892	hypothetical protein H665_p022 [Ostreococcus tauri virus 1]	0.588017	0.00374	3		0
3173	260665992	hypothetical protein H665_p123 [Ostreococcus tauri virus 1]	0.588017	0.00374	3		0
3195	314055164	hypothetical protein OtV2_069 [Ostreococcus tauri virus 2]	0.588017	0.00374	3		0
3202	260665987	hypothetical protein H665_p118 [Ostreococcus tauri virus 1]	0.588017	0.00374	3		0
3203	260665946	hypothetical protein H665_p077 [Ostreococcus tauri virus 1]	0.588017	0.00374	3		0
3232	260665895	hypothetical protein H665_p025 [Ostreococcus tauri virus 1]	0.588017	0.00374	3		0
3274	260665965	hypothetical protein H665_p096 [Ostreococcus tauri virus 1]	0.588017	0.00374	3		0
3282	260665917	hypothetical protein H665_p047 [Ostreococcus tauri virus 1]	0.588017	0.00374	3		0
3330	260666003	hypothetical protein H665_p134 [Ostreococcus tauri virus 1]	0.588017	0.00374	3		0
3350	260665938	hypothetical protein H665_p068 [Ostreococcus tauri virus 1]	0.588017	0.00374	3		0
1943	ACU42003.1	gp69	0.999	0.003095	10		0
1961	ACU41938.1	gp4	0.999	0.003095	10		0
1974	ACU42073.1	gp141	0.999	0.003095	10		0
1983	ACU42074.1	gp142	0.999	0.003095	10		0
1994	ACU41946.1	gp12, range: 1..149 HHsearch against CDD matches: TIGR01543:proheadase_HK97 phag; pfam04586:Peptidase_U35 Caudov	0.999	0.003095	10		0
1997	AEJ92402.1	gp3	0.999	0.003095	10		0
1998	ACU41987.1	gp53	0.999	0.003095	10		0
1999	ACU42057.1	gp125	0.999	0.003095	10		0
2001	ACU42039.1	gp105	0.999	0.003095	10		0
2005	ACU42024.1	gp90	0.999	0.003095	10		0
2007	ACU42049.1	gp117	0.999	0.003095	10		0
2012	ACU42027.1	gp93	0.999	0.003095	10		0
2015	ACU41948.1	gp14	0.999	0.003095	10		0
2028	ACU41944.1	gp10	0.999	0.003095	10		0
2029	ACU41985.1	gp51	0.999	0.003095	10		0
2030	ACU41986.1	gp52	0.999	0.003095	10		0
2031	ACU41989.1	gp55	0.999	0.003095	10		0
2032	ACU41992.1	gp58	0.999	0.003095	10		0
2033	ACU41993.1	gp59	0.999	0.003095	10		0
2034	ACU41996.1	gp62	0.999	0.003095	10		0
2035	ACU41998.1	gp64	0.999	0.003095	10		0
2036	ACU41999.1	gp65	0.999	0.003095	10		0
2037	ACU42007.1	gp73	0.999	0.003095	10		0
2038	ACU42012.1	gp78	0.999	0.003095	10		0
2039	ACU42021.1	gp87	0.999	0.003095	10		0
2040	ACU42032.1	gp98	0.999	0.003095	10		0
2041	ACU42034.1	gp100	0.999	0.003095	10		0
2042	ACU42042.1	gp110	0.999	0.003095	10		0
2043	ACU42050.1	gp118	0.999	0.003095	10		0
2044	ACU42054.1	gp122	0.999	0.003095	10		0
2045	ACU42055.1	gp123	0.999	0.003095	10		0
2046	ACU42058.1	gp126	0.999	0.003095	10		0
2047	ACU42076.1	gp144	0.999	0.003095	10		0
2048	ACU42059.1	gp127	0.999	0.003095	10		0
2049	ACU41946.1	gp12, range: 1..149 HHsearch against CDD matches: TIGR01543:proheadase_HK97 phag; pfam04586:Peptidase_U35 Caudov	0.999	0.003095	10		0
2050	ACU42062.1	gp130	0.999	0.003095	10		0
2051	ACU42038.1	gp104	0.999	0.003095	10		0
5653	9626855	ORF34 [Ictalurid herpesvirus 1]	0.453391	0.002882	8		0
6033	9626865	ORF44 [Ictalurid herpesvirus 1]	0.453391	0.002882	8		0
6240	9626898	ORF78 [Ictalurid herpesvirus 1]	0.453391	0.002882	8		0
6719	9626891	ORF70 [Ictalurid herpesvirus 1]	0.453391	0.002882	8		0
32053	944326247	VP3 structural protein [Sumatran orang-utan polyomavirus]	0.0136912	0.002423	2		0
