# Supplementary material for: The Double-Stranded DNA Virosphere as a Modular Hierarchical Network of Gene Sharing
Source: mBio. 2016 Aug 2;7(4):e00978-16. doi: 10.1128/mBio.00978-16 (PMC4981718; doi:10.1128/mBio.00978-16)
Supplement: Table S2 — List of genes shared by multiple modules (connector genes). [file mbo004162897st2.xlsx]

## Sheet: Sheet1
Org nr	Genome name	Taxonomic family	Module	Submodule ("Megavirales"-PL)	Submodule (PL)	Submodule (Caudovirales)
1	ACE1	PLV	5	5	5a
2	ALM	Virophage	5	5	5a
3	Acanthamoeba polyphaga mimivirus	Mimiviridae	3	3a
4	Acanthamoeba polyphaga moumouvirus	Mimiviridae	3	3a
5	Acanthocystis turfacea Chlorella virus 1	Phycodnaviridae	3	3b
6	Acholeplasma phage L2	Plasmaviridae	9
7	Acidianus bottle-shaped virus	Ampullaviridae	1
8	Acidianus filamentous virus 1	Lipothrixviridae	1
9	Acidianus filamentous virus 2	Lipothrixviridae	1
10	Acidianus filamentous virus 3	Lipothrixviridae	1
12	Acidianus filamentous virus 7	Lipothrixviridae	1
13	Acidianus filamentous virus 8	Lipothrixviridae	1
14	Acidianus filamentous virus 9	Lipothrixviridae	1
15	Acidianus rod-shaped virus 1	Rudiviridae	1
16	Acidianus spindle-shaped virus 1	Fuselloviridae	1
17	Acidianus two-tailed virus	Bicaudaviridae	1
18	Acinetobacter phage 133	Myoviridae	12			12
19	Acinetobacter phage Ac42	Myoviridae	12			12
20	Acinetobacter phage Acj61	Myoviridae	12			12
21	Acinetobacter phage Acj9	Myoviridae	12			12
22	Actinomyces phage Av-1	Podoviridae	9			9d
23	Actinoplanes phage phiAsp2	Siphoviridae	11			11
24	Adelie penguin polyomavirus	Polyomaviridae	2
25	Adoxophyes honmai entomopoxvirus L	Poxviridae	4	4
26	Adoxophyes honmai nucleopolyhedrovirus	Baculoviridae	6	6
27	Adoxophyes orana granulovirus	Baculoviridae	6	6
29	Aeromonas phage 25	Myoviridae	12			12
30	Aeromonas phage 31	Myoviridae	12			12
32	Aeromonas phage 65	Myoviridae	12			12
33	Aeromonas phage Aeh1	Myoviridae	12			12
34	Aeromonas phage PX29	Myoviridae	12			12
35	Aeromonas phage phiAS4	Myoviridae	12			12
36	Aeromonas phage phiAS5	Myoviridae	12			12
37	Aeromonas phage phiO18P	Myoviridae	9			9a
38	Aeropyrum pernix ovoid virus 1	Guttaviridae	1
41	African swine fever virus	Asfarviridae	3	3a
42	Aggregatibacter phage S1249	Myoviridae	12			9a
43	Agrotis ipsilon multiple nucleopolyhedrovirus	Baculoviridae	6	6
44	Agrotis segetum granulovirus	Baculoviridae	6	6
45	Agrotis segetum nucleopolyhedrovirus	Baculoviridae	6	6
46	Agrotis segetum nucleopolyhedrovirus B	Baculoviridae	6	6
47	Alcelaphine herpesvirus 1	Herpesviridae	7
49	Alphapapillomavirus 12	Papillomaviridae	2
50	Alphapapillomavirus 3	Papillomaviridae	2
52	Alphapapillomavirus 7	Papillomaviridae	2
53	Ambystoma tigrinum virus	Iridoviridae	3	3a
54	Amsacta moorei entomopoxvirus L	Poxviridae	4	4
55	Anatid herpesvirus 1	Herpesviridae	7
56	Anguillid herpesvirus 1	Alloherpesviridae	8
57	Anomala cuprea entomopoxvirus	Poxviridae	4	4
58	Anopheles minimus irodovirus	Iridoviridae	3	3a
59	Antheraea pernyi nucleopolyhedrovirus	Baculoviridae	6	6
60	Anticarsia gemmatalis nucleopolyhedrovirus	Baculoviridae	6	6
61	Aotine herpesvirus 1	Herpesviridae	7
62	Apocheima cinerarium nucleopolyhedrovirus	Baculoviridae	6	6
63	Apodemus sylvaticus papillomavirus 1	Papillomaviridae	2
64	Archaeal BJ1 virus	Siphoviridae	9			9c
65	Armadillidium vulgare iridescent virus	Iridoviridae	3	3a
66	Ascobolus immersus	Mit_plasmid	5	5	5a
68	Ateline herpesvirus 3	Herpesviridae	7
69	Aureococcus anophagefferens virus	Phycodnaviridae	3	3a
70	Autographa californica nucleopolyhedrovirus	Baculoviridae	6	6
71	Azospirillum phage Cd	Siphoviridae	9			9c
72	BK polyomavirus	Polyomaviridae	2
73	Babjeviella inositovora	Cyt_plasmid	5	5	5a
74	Bacillus phage 0305phi8-36	Myoviridae	12			12
75	Bacillus phage AP50	Tectiviridae	5	5	5c
76	Bacillus phage B103	Podoviridae	9			9d
77	Bacillus phage BCJA1c	Siphoviridae	9			9c
78	Bacillus phage Bam35c	Tectiviridae	5	5	5c
79	Bacillus phage Cherry	Siphoviridae	9			9c
80	Bacillus phage Fah	Siphoviridae	9			9c
81	Bacillus phage G	Myoviridae	12			12
82	Bacillus phage GA-1	Podoviridae	9			9d
83	Bacillus phage GIL16c	Tectiviridae	5	5	5c
86	Bacillus phage IEBH	Siphoviridae	9			9c
87	Bacillus phage Nf	Podoviridae	9			9d
88	Bacillus phage PZA	Podoviridae	9			9d
89	Bacillus phage SP10	Myoviridae	13			13
90	Bacillus phage SPO1	Myoviridae	13			13
91	Bacillus phage SPP1	Siphoviridae	9			9c
92	Bacillus phage SPbeta	Siphoviridae	12			13
93	Bacillus phage TP21-L	Siphoviridae	9			9c
95	Bacillus phage Wip1	Tectiviridae	5	5	5c
96	Bacillus phage phi105	Siphoviridae	9			9c
98	Bacteriophage APSE-2	Podoviridae	9			9b
99	Bacteroides phage B40-8	Siphoviridae	10			9c
100	Bandicoot papillomatosis carcinomatosis virus type 1	Papillomaviridae	2
103	Bat adenovirus 2	Adenoviridae	5	5	5b
109	Bathycoccus sp. RCC1105 virus BpV1	Phycodnaviridae	3	3a
110	Bdellovibrio phage phi1402	Myoviridae	12			9a
111	Bettongia penicillata papillomavirus 1	Papillomaviridae	2
112	Black sea bass polyomavirus 1	Polyomaviridae	2
113	Blumeria graminis f. sp. hordei	Mit_plasmid	5	5	5a
114	Bombyx mandarina nucleopolyhedrovirus	Baculoviridae	6	6
115	Bombyx mori densovirus 3	Bidnaviridae	5	5	5a
117	Bordetella phage BIP-1	Podoviridae	14			14
121	Bos taurus papillomavirus 12	Papillomaviridae	2
122	Bos taurus papillomavirus 7	Papillomaviridae	2
123	Bovine adenovirus 6	Adenoviridae	5	5	5b
124	Bovine adenovirus D	Adenoviridae	5	5	5b
125	Bovine herpesvirus 1	Herpesviridae	7
126	Bovine herpesvirus 4	Herpesviridae	7
128	Bovine herpesvirus 6	Herpesviridae	7
129	Bovine mastadenovirus A	Adenoviridae	5	5	5b
130	Bovine mastadenovirus B	Adenoviridae	5	5	5b
131	Bovine papular stomatitis virus	Poxviridae	4	4
132	Bovine polyomavirus	Polyomaviridae	2
133	Bovine polyomavirus 2	Polyomaviridae	2
135	Brassica napus	Mit_plasmid	5	5	5a
136	Brochothrix phage A9	Myoviridae	13			13
137	Brochothrix phage BL3	Siphoviridae	9			9c
138	Brochothrix phage NF5	Siphoviridae	9			9c
139	Budgerigar fledgling disease virus - 1	Polyomaviridae	2
140	Burkholderia phage Bcep1	Myoviridae	12			9a
141	Burkholderia phage Bcep176	Siphoviridae	9			9b
142	Burkholderia phage Bcep22	Podoviridae	9			9b
143	Burkholderia phage Bcep43	Myoviridae	12			9a
145	Burkholderia phage BcepB1A	Myoviridae	12			9a
146	Burkholderia phage BcepC6B	Podoviridae	14			14
147	Burkholderia phage BcepF1	Myoviridae	12			9a
148	Burkholderia phage BcepGomr	Siphoviridae	9			9b
149	Burkholderia phage BcepIL02	Podoviridae	9			9b
150	Burkholderia phage BcepMu	Myoviridae	9			9a
151	Burkholderia phage BcepNY3	Myoviridae	12			9a
152	Burkholderia phage BcepNazgul	Siphoviridae	9			9c
153	Burkholderia phage KL3	Myoviridae	9			9a
154	Burkholderia phage KS10	Myoviridae	9			9a
155	Burkholderia phage KS14	Myoviridae	9			9a
156	Burkholderia phage KS5	Myoviridae	9			9a
157	Burkholderia phage KS9	Siphoviridae	9			9b
158	Burkholderia phage phi1026b	Siphoviridae	9			9b
159	Burkholderia phage phi52237	Myoviridae	9			9a
160	Burkholderia phage phi644-2	Siphoviridae	9			9b
161	Burkholderia phage phiE12-2	Myoviridae	9			9a
162	Burkholderia phage phiE125	Siphoviridae	9			9b
163	Burkholderia phage phiE202	Myoviridae	9			9a
164	Burkholderia phage phiE255	Myoviridae	9			9a
165	Butcherbird polyomavirus	Polyomaviridae	2
166	Buzura suppressaria nucleopolyhedrovirus	Baculoviridae	6	6
167	Cafeteria roenbergensis virus BV-PW1	Mimiviridae	3	3a
168	California sea lion adenovirus 1	Adenoviridae	5	5	5b
169	California sea lion polyomavirus 1	Polyomaviridae	2
170	Callitrichine herpesvirus 3	Herpesviridae	7
171	Camelpox virus	Poxviridae	4	4
172	Camelus dromedarius papillomavirus type 1	Papillomaviridae	2
174	Campylobacter phage CP220	Myoviridae	12			12
175	Campylobacter phage CP81	Myoviridae	12			12
177	Campylobacter phage CPt10	Myoviridae	12			12
180	Canarypox virus	Poxviridae	4	4
184	Canine papillomavirus 10	Papillomaviridae	2
186	Canine papillomavirus 16	Papillomaviridae	2
187	Canine papillomavirus 3	Papillomaviridae	2
191	Canis familiaris papillomavirus 2	Papillomaviridae	2
192	Canis familiaris papillomavirus 6	Papillomaviridae	2
194	Capra hircus papillomavirus 1	Papillomaviridae	2
195	Capreolus capreolus papillomavirus 1	Papillomaviridae	2
197	Caretta caretta papillomavirus 1	Papillomaviridae	2
199	Castor canadensis papillomavirus 1	Papillomaviridae	2
200	Caviid herpesvirus 2	Herpesviridae	7
202	Cercopithecine herpesvirus 2	Herpesviridae	7
203	Cercopithecine herpesvirus 5	Herpesviridae	7
204	Cercopithecine herpesvirus 9	Herpesviridae	7
207	Chimpanzee adenovirus Y25	Adenoviridae	5	5	5b
210	Choristoneura biennis entomopoxvirus L	Poxviridae	4	4
211	Choristoneura fumiferana DEF multiple nucleopolyhedrovirus	Baculoviridae	6	6
212	Choristoneura fumiferana multiple nucleopolyhedrovirus	Baculoviridae	6	6
213	Choristoneura murinana alphabaculovirus	Baculoviridae	6	6
215	Choristoneura occidentalis granulovirus	Baculoviridae	6	6
216	Choristoneura rosaceana alphabaculovirus	Baculoviridae	6	6
217	Choristoneura rosaceana entomopoxvirus L	Poxviridae	4	4
218	Chrysodeixis chalcites nucleopolyhedrovirus	Baculoviridae	6	6
219	Clanis bilineata nucleopolyhedrovirus	Baculoviridae	6	6
220	Clavibacter phage CMP1	Siphoviridae	9			9b
221	Clostera anachoreta granulovirus	Baculoviridae	6	6
223	Clostridium phage c-st	Myoviridae	12			13
224	Clostridium phage phi3626	Siphoviridae	9			9c
225	Clostridium phage phiC2	Myoviridae	9			9c
226	Clostridium phage phiCD119	Myoviridae	9			9c
227	Clostridium phage phiCD27	Myoviridae	9			9c
228	Clostridium phage phiCD38-2	Siphoviridae	9			9c
229	Clostridium phage phiCD6356	Siphoviridae	9			9c
230	Clostridium phage phiCP13O	Siphoviridae	16			16
231	Clostridium phage phiCP26F	Siphoviridae	16			16
232	Clostridium phage phiCP34O	Siphoviridae	16			16
233	Clostridium phage phiCP39-O	Siphoviridae	16			16
235	Clostridium phage phiCTP1	Siphoviridae	9			9c
238	Condylorrhiza vestigialis MNPV	Baculoviridae	6	6
239	Corynebacterium phage BFK20	Siphoviridae	11			11
240	Corynebacterium phage P1201	Siphoviridae	10			10c
241	Cotia virus SPAn232	Poxviridae	4	4
242	Cowpox virus	Poxviridae	4	4
243	Cricetid herpesvirus 2	Herpesviridae	7
244	Crocuta crocuta papillomavirus 1	Papillomaviridae	2
245	Cronobacter phage ESP2949-1	Siphoviridae	9			9b
247	Cryptophlebia leucotreta granulovirus	Baculoviridae	6	6
248	Culex nigripalpus nucleopolyhedrovirus	Baculoviridae	6	6
249	Cyanophage 9515-10a	Podoviridae	14			14
250	Cyanophage NATL1A-7	Podoviridae	14			14
251	Cyanophage NATL2A-133	Podoviridae	14			14
252	Cyanophage PSS2	Siphoviridae	12			12
253	Cydia pomonella granulovirus	Baculoviridae	6	6
254	Cyprinid herpesvirus 1	Alloherpesviridae	8
255	Cyprinid herpesvirus 2	Alloherpesviridae	8
256	Cyprinid herpesvirus 3	Alloherpesviridae	8
257	Debaryomyces hansenii	Cyt_plasmid	5	5	5a
259	Deerpox virus W-1170-84	Poxviridae	4	4
261	Deftia phage phiW-14	Myoviridae	12			12
262	Deltapapillomavirus 1	Papillomaviridae	2
263	Deltapapillomavirus 2	Papillomaviridae	2
264	Deltapapillomavirus 3	Papillomaviridae	2
268	Duck adenovirus 2	Adenoviridae	5	5	5b
269	Duck adenovirus A	Adenoviridae	5	5	5b
270	Ectocarpus siliculosus virus 1	Phycodnaviridae	3	3a
271	Ectromelia virus	Poxviridae	4	4
272	Ectropis obliqua nucleopolyhedrovirus	Baculoviridae	6	6
274	Elephant endotheliotropic herpesvirus 5	Herpesviridae	7
276	Emiliania huxleyi virus 86	Phycodnaviridae	3	3a
277	Endosymbiont phage APSE-1	Podoviridae	9			9b
279	Enterobacter phage EcP1	Podoviridae	14			14
280	Enterobacteria phage 13a	Podoviridae	14			14
281	Enterobacteria phage 2851	Podoviridae	9			9b
282	Enterobacteria phage 285P	Podoviridae	14			14
283	Enterobacteria phage 933W	Podoviridae	9			9b
284	Enterobacteria phage AR1	Myoviridae	12			12
285	Enterobacteria phage BA14	Podoviridae	14			14
286	Enterobacteria phage BP-4795	Siphoviridae	9			9b
287	Enterobacteria phage Bp7	Myoviridae	12			12
288	Enterobacteria phage CC31	Myoviridae	12			12
289	Enterobacteria phage CUS-3	Podoviridae	9			9b
290	Enterobacteria phage DE3	Siphoviridae	9			9b
291	Enterobacteria phage EPS7	Siphoviridae	18			18
292	Enterobacteria phage ES18	Siphoviridae	9			9b
293	Enterobacteria phage EcoDS1	Podoviridae	14			14
294	Enterobacteria phage Era103	Podoviridae	14			14
295	Enterobacteria phage HK022	Siphoviridae	9			9b
296	Enterobacteria phage HK97	Siphoviridae	9			9b
297	Enterobacteria phage IME08	Myoviridae	12			12
298	Enterobacteria phage IME10	Podoviridae	9			9b
299	Enterobacteria phage JK06	Siphoviridae	9			9b
300	Enterobacteria phage JS10	Myoviridae	12			12
302	Enterobacteria phage JSE	Myoviridae	12			12
303	Enterobacteria phage K1-5	Podoviridae	14			14
304	Enterobacteria phage K1E	Podoviridae	14			14
305	Enterobacteria phage K1F	Podoviridae	14			14
306	Enterobacteria phage K30	Podoviridae	14			14
307	Enterobacteria phage Min27	Podoviridae	9			9b
308	Enterobacteria phage Mu	Myoviridae	9			9a
309	Enterobacteria phage N15	Siphoviridae	9			9b
310	Enterobacteria phage P1	Myoviridae	9			9c
311	Enterobacteria phage P2	Myoviridae	9			9a
312	Enterobacteria phage P22	Podoviridae	9			9b
313	Enterobacteria phage P4	Myoviridae	9			9c
314	Enterobacteria phage P7	Myoviridae	9			9c
315	Enterobacteria phage PRD1	Tectiviridae	5	5	5a
317	Enterobacteria phage Phieco32	Podoviridae	14			14
318	Enterobacteria phage PsP3	Myoviridae	9			9a
319	Enterobacteria phage RB14	Myoviridae	12			12
320	Enterobacteria phage RB16	Myoviridae	12			12
321	Enterobacteria phage RB32	Myoviridae	12			12
322	Enterobacteria phage RB43	Myoviridae	12			12
325	Enterobacteria phage RB69	Myoviridae	12			12
326	Enterobacteria phage RTP	Siphoviridae	9			9b
327	Enterobacteria phage SP6	Podoviridae	14			14
328	Enterobacteria phage SPC35	Siphoviridae	18			18
329	Enterobacteria phage SSL-2009a	Siphoviridae	9			9b
330	Enterobacteria phage ST104	Podoviridae	9			9b
331	Enterobacteria phage SfV	Myoviridae	9			9c
332	Enterobacteria phage T1	Siphoviridae	9			9b
333	Enterobacteria phage T3	Podoviridae	14			14
334	Enterobacteria phage T4	Myoviridae	12			12
336	Enterobacteria phage T5	Siphoviridae	18			18
337	Enterobacteria phage T7	Podoviridae	14			14
338	Enterobacteria phage TLS	Siphoviridae	9			9b
339	Enterobacteria phage VT2-Sakai	Podoviridae	9			9b
340	Enterobacteria phage VT2phi	Podoviridae	9			9b
341	Enterobacteria phage cdtI	Siphoviridae	9			9b
342	Enterobacteria phage ime09	Myoviridae	12			12
343	Enterobacteria phage lambda	Siphoviridae	9			9b
344	Enterobacteria phage phiEcoM-GJ1	Myoviridae	12			9a
345	Enterobacteria phage phiKMV	Podoviridae	14			14
346	Enterobacteria phage phiP27	Myoviridae	9			9c
347	Enterobacteria phage vB	Myoviridae	12			12
348	Enterococcus phage EFAP-1	Siphoviridae	9			9c
349	Enterococcus phage EFRM31	Siphoviridae	9			9c
350	Enterococcus phage SAP6	Siphoviridae	9			9c
351	Enterococcus phage phiEF24C	Myoviridae	13			13
353	Enterococcus phage phiEf11	Siphoviridae	9			9c
354	Enterococcus phage phiFL1A	Siphoviridae	9			9c
357	Enterococcus phage phiFL2A	Siphoviridae	9			9c
359	Enterococcus phage phiFL3A	Siphoviridae	9			9c
361	Enterococcus phage phiFL4A	Siphoviridae	9			9c
362	Epinotia aporema granulovirus	Baculoviridae	6	6
363	Epiphyas postvittana nucleopolyhedrovirus	Baculoviridae	6	6
365	Equid herpesvirus 1	Herpesviridae	7
366	Equid herpesvirus 2	Herpesviridae	7
369	Equid herpesvirus 5	Herpesviridae	7
373	Equine papillomavirus type 6	Papillomaviridae	2
375	Equus asinus papillomavirus AA-2014	Papillomaviridae	2
381	Erethizon dorsatum papillomavirus 1	Papillomaviridae	2
382	Erinaceus europaeus papillomavirus 1	Papillomaviridae	2
383	Erinnyis ello granulovirus	Baculoviridae	6	6
385	Erwinia phage phiEa104	Myoviridae	12			9a
388	Erwinia phage phiEt88	Myoviridae	9			9a
389	Erwinia phage vB	Myoviridae	14			14
390	Escherichia Stx1 converting bacteriophage	Siphoviridae	9			9b
391	Escherichia phage D108	Myoviridae	9			9a
392	Escherichia phage HK639	Siphoviridae	9			9b
393	Escherichia phage HK75	Siphoviridae	9			9b
394	Escherichia phage K1-dep	Siphoviridae	9			9b
395	Escherichia phage K1-ind	Siphoviridae	9			9b
396	Escherichia phage N4	Podoviridae	14			14
397	Escherichia phage phiV10	Podoviridae	14			14
398	Escherichia phage rv5	Myoviridae	12			9a
399	Escherichia phage vB	Myoviridae	12			12
401	Escherichia phage wV8	Myoviridae	12			9a
402	Etapapillomavirus 1	Papillomaviridae	2
403	Euproctis pseudoconspersa nucleopolyhedrovirus	Baculoviridae	6	6
404	European catfish virus	Iridoviridae	3	3a
405	Falconid herpesvirus 1	Herpesviridae	7
406	Faustovirus	Faustovirus	3	3a
407	Feldmannia species virus	Phycodnaviridae	3	3a
408	Felid herpesvirus 1	Herpesviridae	7
409	Felis catus papillomavirus 3	Papillomaviridae	2
411	Felis domesticus papillomavirus type 1	Papillomaviridae	2
413	Finch polyomavirus	Polyomaviridae	2
414	Flavobacterium phage 11b	Siphoviridae	9			9c
415	Fowl adenovirus 5	Adenoviridae	5	5	5b
416	Fowl aviadenovirus A	Adenoviridae	5	5	5b
417	Fowl aviadenovirus C	Adenoviridae	5	5	5b
418	Fowl aviadenovirus D	Adenoviridae	5	5	5b
419	Fowl aviadenovirus E	Adenoviridae	5	5	5b
420	Fowlpox virus	Poxviridae	4	4
421	Francolinus leucoscepus papillomavirus 1	Papillomaviridae	2
422	Frog adenovirus 1	Adenoviridae	5	5	5b
423	Frog virus 3	Iridoviridae	3	3a
425	Fulmarus glacialis papillomavirus 1	Papillomaviridae	2
427	Gallid herpesvirus 1	Herpesviridae	7
428	Gallid herpesvirus 2	Herpesviridae	7
429	Gallid herpesvirus 3	Herpesviridae	7
431	Giant guitarfish polyomavirus 1	Polyomaviridae	2
432	Gigaspora rosea	Mit_plasmid	5	5	5a
433	Glossina pallidipes salivary gland hypertrophy virus	Hytrosaviridae	6	6
434	Goatpox virus Pellor	Poxviridae	4	4
435	Goose adenovirus 4	Adenoviridae	5	5	5b
437	Gordonia phage GRU1	Siphoviridae	10			10c
438	Gordonia phage GTE2	Siphoviridae	10			10b
439	Gordonia phage GTE5	Siphoviridae	10			10c
440	Gordonia phage GTE7	Siphoviridae	9			9c
442	Gryllus bimaculatus nudivirus	Nudiviridae	6	6
443	Haemophilus phage Aaphi23	Myoviridae	12			9a
444	Haemophilus phage HP1	Myoviridae	9			9a
445	Haemophilus phage HP2	Myoviridae	9			9a
446	Haemophilus phage SuMu	Myoviridae	9			9a
447	Haloarcula hispanica icosahedral virus 2	Sphaerolipoviridae	5
448	Haloarcula hispanica virus PH1	Sphaerolipoviridae	5
449	Haloarcula hispanica virus SH1	Sphaerolipoviridae	5
450	Halomonas phage phiHAP-1	Myoviridae	9			9a
453	Helicoverpa SNPV AC53	Baculoviridae	6	6
455	Helicoverpa armigera granulovirus	Baculoviridae	6	6
456	Helicoverpa armigera multiple nucleopolyhedrovirus	Baculoviridae	6	6
459	Helicoverpa zea nudivirus 2	Nudiviridae	6	6
461	Heliothis virescens ascovirus 3e	Ascoviridae	3	3a
462	Hemileuca sp. nucleopolyhedrovirus	Baculoviridae	6	6
463	His 1 virus	Salterprovirus	5	5	5a
464	His2 virus	Salterprovirus	5	5	5a
465	Human adenovirus 1	Adenoviridae	5	5	5b
467	Human adenovirus 35	Adenoviridae	5	5	5b
469	Human adenovirus 54	Adenoviridae	5	5	5b
474	Human herpesvirus 4	Herpesviridae	7
475	Human herpesvirus 4 type 2	Herpesviridae	7
476	Human herpesvirus 5	Herpesviridae	7
477	Human herpesvirus 6A	Herpesviridae	7
478	Human herpesvirus 6B	Herpesviridae	7
480	Human herpesvirus 8	Herpesviridae	7
481	Human mastadenovirus A	Adenoviridae	5	5	5b
491	Human papillomavirus type 101	Papillomaviridae	2
521	Human papillomavirus type 41	Papillomaviridae	2
524	Human papillomavirus type 5	Papillomaviridae	2
530	Human papillomavirus type 6b	Papillomaviridae	2
535	Human papillomavirus type 92	Papillomaviridae	2
541	Hyphantria cunea nucleopolyhedrovirus	Baculoviridae	6	6
542	INO1	PLV	5	5	5a
543	Ictalurid herpesvirus 1	Alloherpesviridae	8
544	Infectious spleen and kidney necrosis virus	Iridoviridae	3	3a
545	Invertebrate iridescent virus 22	Iridoviridae	3	3a
546	Invertebrate iridescent virus 3	Iridoviridae	3	3a
548	Invertebrate iridescent virus 6	Iridoviridae	3	3a
550	Invertebrate iridovirus 25	Iridoviridae	3	3a
551	Iodobacteriophage phiPLPE	Myoviridae	12			9a
555	Kappapapillomavirus 1	Papillomaviridae	2
556	Kappapapillomavirus 2	Papillomaviridae	2
557	Klebsiella phage K11	Podoviridae	14			14
558	Klebsiella phage KP15	Myoviridae	12			12
559	Klebsiella phage KP32	Podoviridae	14			14
560	Klebsiella phage KP34	Podoviridae	14			14
561	Klebsiella phage phiKO2	Siphoviridae	9			9b
562	Kluyvera phage Kvp1	Podoviridae	14			14
563	Kluyveromyces lactis	Cyt_plasmid	6	6
564	Lachancea kluyveri	Cyt_plasmid	6	6
565	Lactobacillus phage A2	Siphoviridae	9			9c
566	Lactobacillus phage JCL1032	Siphoviridae	9			9c
567	Lactobacillus phage KC5a	Myoviridae	9			9c
568	Lactobacillus phage LBR48	Myoviridae	12			9a
569	Lactobacillus phage LF1	Siphoviridae	9			9c
570	Lactobacillus phage LL-H	Siphoviridae	9			9c
571	Lactobacillus phage LL-Ku	Siphoviridae	9			9c
572	Lactobacillus phage LP65	Myoviridae	13			13
573	Lactobacillus phage Lb338-1	Myoviridae	13			13
574	Lactobacillus phage Lc-Nu	Siphoviridae	9			9c
575	Lactobacillus phage Lrm1	Siphoviridae	9			9c
576	Lactobacillus phage Lv-1	Siphoviridae	9			9c
577	Lactobacillus phage Sha1	Siphoviridae	9			9c
578	Lactobacillus phage c5	Siphoviridae	9			9c
579	Lactobacillus phage phiAT3	Siphoviridae	9			9c
580	Lactobacillus phage phiJL-1	Siphoviridae	9			9c
581	Lactobacillus phage phiPYB5	Siphoviridae	9			9c
582	Lactobacillus phage phiadh	Siphoviridae	9			9c
583	Lactobacillus phage phig1e	Siphoviridae	9			9c
584	Lactobacillus prophage Lj928	Siphoviridae	9			9c
585	Lactobacillus prophage Lj965	Siphoviridae	9			9c
586	Lactococcus lactis phage p2	Siphoviridae	15			15
587	Lactococcus phage 1706	Siphoviridae	15			15
588	Lactococcus phage 4268	Siphoviridae	9			9c
589	Lactococcus phage 712	Siphoviridae	15			15
590	Lactococcus phage 949	Siphoviridae	12			13
591	Lactococcus phage BK5-T	Siphoviridae	9			9c
592	Lactococcus phage CB13	Siphoviridae	15			15
594	Lactococcus phage CB19	Siphoviridae	15			15
596	Lactococcus phage KSY1	Podoviridae	14			14
597	Lactococcus phage P087	Siphoviridae	9			9c
599	Lactococcus phage Q54	Siphoviridae	15			15
601	Lactococcus phage TP901-1	Siphoviridae	9			9c
602	Lactococcus phage Tuc2009	Siphoviridae	9			9c
603	Lactococcus phage asccphi28	Podoviridae	9			9d
604	Lactococcus phage bIBB29	Siphoviridae	15			15
605	Lactococcus phage bIL285	Siphoviridae	9			9c
606	Lactococcus phage bIL286	Siphoviridae	9			9c
607	Lactococcus phage bIL309	Siphoviridae	9			9c
608	Lactococcus phage bIL310	Siphoviridae	9			9c
609	Lactococcus phage bIL311	Siphoviridae	9			9c
610	Lactococcus phage bIL312	Siphoviridae	9			9c
611	Lactococcus phage bIL67	Siphoviridae	15			15
612	Lactococcus phage c2	Siphoviridae	15			15
614	Lactococcus phage phiLC3	Siphoviridae	9			9c
615	Lactococcus phage phismq86	Siphoviridae	9			9c
616	Lactococcus phage r1t	Siphoviridae	10			9c
618	Lactococcus phage ul36	Siphoviridae	9			9c
620	Lambdina fiscellaria nucleopolyhedrovirus	Baculoviridae	6	6
621	Lausannevirus	Marseilleviridae	3	3a
622	Lentinula edodes	Mit_plasmid	5	5	5a
623	Leucania separata nucleopolyhedrovirus	Baculoviridae	6	6
624	Leuconostoc phage 1-A4	Siphoviridae	9			9c
625	Liberibacter phage FP2	Podoviridae	14			14
626	Liberibacter phage SC1	Podoviridae	14			14
628	Listeria phage 2389	Siphoviridae	9			9c
629	Listeria phage A006	Siphoviridae	9			9c
630	Listeria phage A118	Siphoviridae	9			9c
631	Listeria phage A500	Siphoviridae	9			9c
632	Listeria phage A511	Myoviridae	13			13
633	Listeria phage B025	Siphoviridae	9			9c
634	Listeria phage B054	Siphoviridae	12			9a
635	Listeria phage P100	Myoviridae	13			13
636	Listeria phage P35	Siphoviridae	9			9c
637	Listeria phage P40	Siphoviridae	9			9c
639	Listonella phage phiHSIC	Siphoviridae	9			9c
640	Lizard adenovirus 2	Adenoviridae	5	5	5b
641	Lolium perenne	Mit_plasmid	5	5	5a
643	Lymantria dispar multiple nucleopolyhedrovirus	Baculoviridae	6	6
644	Lymantria xylina MNPV	Baculoviridae	6	6
645	Lymphocystis disease virus - isolate China	Iridoviridae	3	3a
646	Lymphocystis disease virus 1	Iridoviridae	3	3a
647	MED1	PLV	5	5	5a
652	Macacine herpesvirus 3	Herpesviridae	7
653	Macacine herpesvirus 4	Herpesviridae	7
654	Macacine herpesvirus 5	Herpesviridae	7
658	Mannheimia phage phiMHaA1	Myoviridae	9			9a
660	Marseillevirus marseillevirus	Marseilleviridae	3	3a
661	Maruca vitrata nucleopolyhedrovirus	Baculoviridae	6	6
663	Mastomys polyomavirus	Polyomaviridae	2
664	Mav_Ap	Polinton	5	5	5a
665	Mav_Cb+_Caenorhabditis_briggsae_CAAC01000115selection	Polinton	5	5	5a
666	Mav_Ce+_C.elegans_AL110478	Polinton	5	5	5a
667	Mav_CotSesBraco_Cotesia_sesamiae_Mombasa_bracovirus_EF710639	Polinton	5	5	5a
668	Mav_Cr1.1+_C.remanei_AAGD01005187	Polinton	5	5	5a
669	Mav_Da1.1+_Drosophila_ananassae_AAPP01019595	Polinton	5	5	5a
670	Mav_Dp1.1+_D.persimilis_AAIZ01001788	Polinton	5	5	5a
672	Mav_Gi1.1_Glomus_intraradices_AC163889	Polinton	5	5	5a
673	Mav_Gi1.2_Glomus_intraradices_AC156582	Polinton	5	5	5a
674	Mav_GlyFla_Glyptapanteles_flavicoxis_EF710649	Polinton	5	5	5a
675	Mav_Od1.1+fr_Oikopleura_dioica_AY449460	Polinton	5	5	5a
676	Mav_Od1.2+_Oikopleura_dioica_AY613856	Polinton	5	5	5a
677	Mav_Pd1.1_Platynereis_dumerilii_CT030680	Polinton	5	5	5a
678	Mav_Pd1.2+_Platynereis_dumerilii_CT030681	Polinton	5	5	5a
679	Mav_Pi1.1_Phytophthora_infestans_AC147544	Polinton	5	5	5a
681	Mav_Stp1.1+_Strongylocentrotus_purpuratus_AC149905	Polinton	5	5	5a
682	Mav_Stp2.1+_Strongylocentrotus_purpuratus_AAGJ01185250	Polinton	5	5	5a
683	Mav_Tc1.1+_Tribolium_castaneum_AC154128	Polinton	5	5	5a
684	Mav_Tv1.14_Trichomonas_vaginalis_AAHC01000023	Polinton	5	5	5a
685	Mav_Tv1.1_Trichomonas_vaginalis_AAHC01000099	Polinton	5	5	5a
686	Mav_Tv1.21_Trichomonas_vaginalis_AAHC01000221	Polinton	5	5	5a
687	Mav_Tv1.22_Trichomonas_vaginalis_AAHC01002794	Polinton	5	5	5a
689	Mav_Tv1.24_Trichomonas_vaginalis_AAHC01000390	Polinton	5	5	5a
690	Mavirus	Virophage	5	5	5a
691	Megavirus chiliensis	Mimiviridae	3	3a
693	Melanoplus sanguinipes entomopoxvirus	Poxviridae	4	4
694	Melbournevirus	Marseilleviridae	3	3a
699	Methanobacterium phage psiM2	Siphoviridae	9			9c
700	Methanothermobacter phage psiM100	Siphoviridae	9			9c
701	Microbacterium phage Min1	Siphoviridae	9			9c
702	Microcystis aeruginosa phage Ma-LMM01	Myoviridae	12			12
703	Micromonas sp. RCC1109 virus MpV1	Phycodnaviridae	3	3a
705	Millerozyma acaciae	Cyt_plasmid	6	6
707	Mollivirus sibericum	Mollivirus	3	3c
708	Molluscum contagiosum virus subtype 1	Poxviridae	4	4
710	Moniliophthora roreri	Mit_plasmid	5	5	5a
712	Morchella conica	Mit_plasmid	5	5	5a
713	Morelia spilota papillomavirus 1	Papillomaviridae	2
714	Morganella phage MmP1	Podoviridae	14			14
715	Mupapillomavirus 1	Papillomaviridae	2
716	Murid herpesvirus 1	Herpesviridae	7
717	Murid herpesvirus 2	Herpesviridae	7
718	Murid herpesvirus 4	Herpesviridae	7
719	Murid herpesvirus 8	Herpesviridae	7
720	Murine adenovirus 2	Adenoviridae	5	5	5b
721	Murine adenovirus 3	Adenoviridae	5	5	5b
722	Murine mastadenovirus A	Adenoviridae	5	5	5b
725	Mus musculus papillomavirus 1	Papillomaviridae	2
727	Musca domestica salivary gland hypertrophy virus	Hytrosaviridae	6	6
728	Mycobacterium phage 244	Siphoviridae	10			10b
729	Mycobacterium phage Acadian	Siphoviridae	11			11
730	Mycobacterium phage Adjutor	Siphoviridae	10			10c
731	Mycobacterium phage Airmid	Siphoviridae	10			10a
732	Mycobacterium phage Akoma	Siphoviridae	11			11
733	Mycobacterium phage Alice	Myoviridae	17			17
734	Mycobacterium phage Alma	Siphoviridae	10			10a
735	Mycobacterium phage Anaya	Siphoviridae	10			10b
736	Mycobacterium phage Angel	Siphoviridae	10			10b
737	Mycobacterium phage Angelica	Siphoviridae	10			10b
738	Mycobacterium phage AnnaL29	Siphoviridae	11			11
743	Mycobacterium phage BPBiebs31	Siphoviridae	10			10a
745	Mycobacterium phage Babsiella	Siphoviridae	10			10b
746	Mycobacterium phage Barnyard	Siphoviridae	10			10c
748	Mycobacterium phage Benedict	Siphoviridae	10			10a
749	Mycobacterium phage Bethlehem	Siphoviridae	10			10a
750	Mycobacterium phage BigNuz	Siphoviridae	10			10b
751	Mycobacterium phage BillKnuckles	Siphoviridae	10			10a
752	Mycobacterium phage Blue7	Siphoviridae	10			10a
753	Mycobacterium phage Bongo	Siphoviridae	10			10b
754	Mycobacterium phage Boomer	Siphoviridae	10			10b
755	Mycobacterium phage Brujita	Siphoviridae	10			10b
756	Mycobacterium phage Bruns	Siphoviridae	10			10a
758	Mycobacterium phage Bxb1	Siphoviridae	10			10a
759	Mycobacterium phage Bxz1	Myoviridae	17			17
760	Mycobacterium phage Bxz2	Siphoviridae	10			10a
761	Mycobacterium phage Cali	Myoviridae	17			17
763	Mycobacterium phage Chah	Siphoviridae	11			11
764	Mycobacterium phage Charlie	Siphoviridae	10			10b
765	Mycobacterium phage Che12	Siphoviridae	10			10a
766	Mycobacterium phage Che8	Siphoviridae	10			10b
767	Mycobacterium phage Che9c	Siphoviridae	10			10b
768	Mycobacterium phage Che9d	Siphoviridae	10			10b
771	Mycobacterium phage Cooper	Siphoviridae	11			11
772	Mycobacterium phage Corndog	Siphoviridae	10			10b
773	Mycobacterium phage Courthouse	Siphoviridae	10			10b
775	Mycobacterium phage D29	Siphoviridae	10			10a
776	Mycobacterium phage DD5	Siphoviridae	10			10a
777	Mycobacterium phage DS6A	Siphoviridae	10			10b
780	Mycobacterium phage DeadP	Siphoviridae	10			10b
781	Mycobacterium phage Doom	Siphoviridae	10			10a
782	Mycobacterium phage Dori	Siphoviridae	11			11
783	Mycobacterium phage DotProduct	Siphoviridae	10			10b
784	Mycobacterium phage Drago	Siphoviridae	10			10b
786	Mycobacterium phage Dreamboat	Siphoviridae	10			10a
788	Mycobacterium phage Eagle	Siphoviridae	10			10a
790	Mycobacterium phage EricB	Siphoviridae	10			10a
791	Mycobacterium phage Euphoria	Siphoviridae	10			10a
792	Mycobacterium phage Eureka	Siphoviridae	10			10b
793	Mycobacterium phage Faith1	Siphoviridae	10			10b
795	Mycobacterium phage Fionnbharth	Siphoviridae	10			10b
796	Mycobacterium phage Firecracker	Siphoviridae	10			10b
797	Mycobacterium phage Fruitloop	Siphoviridae	10			10b
798	Mycobacterium phage GUmbie	Siphoviridae	10			10b
800	Mycobacterium phage George	Siphoviridae	10			10a
805	Mycobacterium phage HelDan	Siphoviridae	10			10a
807	Mycobacterium phage Ibhubesi	Siphoviridae	10			10b
811	Mycobacterium phage Jebeks	Siphoviridae	10			10b
812	Mycobacterium phage Jeffabunny	Siphoviridae	10			10a
813	Mycobacterium phage KBG	Siphoviridae	10			10a
816	Mycobacterium phage Konstantine	Siphoviridae	10			10c
817	Mycobacterium phage Kostya	Siphoviridae	10			10b
818	Mycobacterium phage Kugel	Siphoviridae	10			10a
819	Mycobacterium phage L5	Siphoviridae	10			10a
822	Mycobacterium phage Larva	Siphoviridae	10			10b
823	Mycobacterium phage LeBron	Siphoviridae	10			10b
827	Mycobacterium phage LittleE	Siphoviridae	10			10b
828	Mycobacterium phage Llij	Siphoviridae	10			10b
833	Mycobacterium phage Mozy	Siphoviridae	10			10b
834	Mycobacterium phage MrGordo	Siphoviridae	10			10a
836	Mycobacterium phage Mutaforma13	Siphoviridae	10			10b
837	Mycobacterium phage Myrna	Myoviridae	17			17
839	Mycobacterium phage Nigel	Siphoviridae	11			11
843	Mycobacterium phage Omega	Siphoviridae	10			10b
844	Mycobacterium phage Optimus	Siphoviridae	10			10b
849	Mycobacterium phage PMC	Siphoviridae	10			10b
850	Mycobacterium phage Pacc40	Siphoviridae	10			10b
851	Mycobacterium phage PackMan	Siphoviridae	10			10a
852	Mycobacterium phage Patience	Siphoviridae	10			10c
854	Mycobacterium phage Perseus	Siphoviridae	10			10a
858	Mycobacterium phage Pipefish	Siphoviridae	11			11
860	Mycobacterium phage Porky	Siphoviridae	10			10b
861	Mycobacterium phage Predator	Siphoviridae	10			10c
863	Mycobacterium phage Pukovnik	Siphoviridae	10			10a
866	Mycobacterium phage Rakim	Siphoviridae	10			10b
867	Mycobacterium phage Ramsey	Siphoviridae	10			10b
868	Mycobacterium phage RedRock	Siphoviridae	10			10a
869	Mycobacterium phage Redi	Siphoviridae	10			10b
871	Mycobacterium phage RockyHorror	Siphoviridae	10			10b
873	Mycobacterium phage Rumpelstiltskin	Siphoviridae	10			10b
874	Mycobacterium phage SG4	Siphoviridae	10			10b
875	Mycobacterium phage Saintus	Siphoviridae	10			10a
879	Mycobacterium phage Send513	Siphoviridae	10			10c
882	Mycobacterium phage Shauna1	Siphoviridae	10			10b
883	Mycobacterium phage ShiLan	Siphoviridae	10			10b
884	Mycobacterium phage SkiPole	Siphoviridae	10			10a
885	Mycobacterium phage Solon	Siphoviridae	10			10a
888	Mycobacterium phage TM4	Siphoviridae	10			10b
890	Mycobacterium phage Thibault	Siphoviridae	10			10b
893	Mycobacterium phage Timshel	Siphoviridae	10			10a
895	Mycobacterium phage Toto	Siphoviridae	10			10b
896	Mycobacterium phage Trixie	Siphoviridae	10			10a
898	Mycobacterium phage Turbido	Siphoviridae	10			10a
899	Mycobacterium phage Tweety	Siphoviridae	10			10b
900	Mycobacterium phage U2	Siphoviridae	10			10a
902	Mycobacterium phage Violet	Siphoviridae	10			10a
905	Mycobacterium phage Wee	Siphoviridae	10			10b
906	Mycobacterium phage Wildcat	Siphoviridae	10			10b
907	Mycobacterium phage Wile	Siphoviridae	10			10a
908	Mycobacterium phage Wonder	Siphoviridae	10			10a
910	Mycoplasma phage P1	Podoviridae	9			9d
911	Myotis polyomavirus VM-2008	Polyomaviridae	2
912	Mythimna separata entomopoxvirus L	Poxviridae	4	4
913	Myxococcus phage Mx8	Podoviridae	9			9b
914	Myxoma virus	Poxviridae	4	4
915	Natrialba phage PhiCh1	Myoviridae	9			9a
916	Neodiprion abietis NPV	Baculoviridae	6	6
917	Neodiprion lecontei nucleopolyhedrovirus	Baculoviridae	6	6
918	Neodiprion sertifer nucleopolyhedrovirus	Baculoviridae	6	6
921	Nile crocodilepox virus	Poxviridae	4	4
922	OLV	Virophage	5	5	5a
923	Omikronpapillomavirus 1	Papillomaviridae	2
925	Orgyia leucostigma NPV	Baculoviridae	6	6
926	Orgyia pseudotsugata multiple nucleopolyhedrovirus	Baculoviridae	6	6
927	Oryctes rhinoceros nudivirus	Nudiviridae	6	6
928	Ostreid herpesvirus 1	Malacoherpesviridae	12
929	Ostreococcus lucimarinus virus OlV1	Phycodnaviridae	3	3a
930	Ostreococcus tauri virus 1	Phycodnaviridae	3	3a
931	Ostreococcus tauri virus 2	Phycodnaviridae	3	3a
932	Ostreococcus virus OsV5	Phycodnaviridae	3	3a
937	Ovine mastadenovirus A	Adenoviridae	5	5	5b
946	Pandoravirus dulcis	Pandoravirus	3	3c
947	Pandoravirus salinus	Pandoravirus	3	3c
949	Pantoea phage LIMElight	Podoviridae	14			14
950	Pantoea phage LIMEzero	Podoviridae	14			14
953	Paramecium bursaria Chlorella virus 1	Phycodnaviridae	3	3b
954	Paramecium bursaria Chlorella virus AR158	Phycodnaviridae	3	3b
955	Paramecium bursaria Chlorella virus FR483	Phycodnaviridae	3	3b
956	Paramecium bursaria Chlorella virus NY2A	Phycodnaviridae	3	3b
958	Pasteurella phage F108	Myoviridae	9			9a
959	Pediococcus phage clP1	Siphoviridae	9			9c
960	Penaeus monodon nudivirus	Nudiviridae	6	6
961	Penguinpox virus	Poxviridae	4	4
962	Peridroma alphabaculovirus	Baculoviridae	6	6
963	Perigonia lusca single nucleopolyhedrovirus	Baculoviridae	6	6
964	PglobVV	Virophage	5	5	5a
965	Phaeocystis globosa virus	Phycodnaviridae	3	3a
966	Phage phiJL001	Siphoviridae	9			9b
967	Phocoena phocoena papillomavirus 1	Papillomaviridae	2
969	Phocoena phocoena papillomavirus 4	Papillomaviridae	2
970	Phormidium phage Pf-WMP3	Podoviridae	14			14
971	Phormidium phage Pf-WMP4	Podoviridae	14			14
972	Phthorimaea operculella granulovirus	Baculoviridae	6	6
973	Pieris rapae granulovirus	Baculoviridae	6	6
974	Pigeon adenovirus 1	Adenoviridae	5	5	5b
977	Pithovirus sibericum	Pithovirus	3	3a
978	Pleurotus ostreatus	Mit_plasmid	5	5	5a
979	Plutella xylostella granulovirus	Baculoviridae	6	6
982	Polinton-10_NVi-	Polinton	5	5	5a
985	Polinton-1_AMi+	Polinton	5	5	5a
986	Polinton-1_CB+fr	Polinton	5	5	5a
987	Polinton-1_CGi+fr	Polinton	5	5	5a
988	Polinton-1_CI+	Polinton	5	5	5a
989	Polinton-1_CPB+	Polinton	5	5	5a
991	Polinton-1_DBi+	Polinton	5	5	5a
992	Polinton-1_DBp	Polinton	5	5	5a
993	Polinton-1_DEl+fr	Polinton	5	5	5a
994	Polinton-1_DEu+fr	Polinton	5	5	5a
995	Polinton-1_DGr+	Polinton	5	5	5a
996	Polinton-1_DK-	Polinton	5	5	5a
998	Polinton-1_DR+	Polinton	5	5	5a
999	Polinton-1_DY+	Polinton	5	5	5a
1000	Polinton-1_EI-	Polinton	5	5	5a
1002	Polinton-1_HM+	Polinton	5	5	5a
1003	Polinton-1_LCh+	Polinton	5	5	5a
1004	Polinton-1_NV+	Polinton	5	5	5a
1005	Polinton-1_NVi+	Polinton	5	5	5a
1006	Polinton-1_PI	Polinton	5	5	5a
1007	Polinton-1_SM+	Polinton	5	5	5a
1008	Polinton-1_SP+	Polinton	5	5	5a
1009	Polinton-1_SPU+	Polinton	5	5	5a
1010	Polinton-1_TC+	Polinton	5	5	5a
1011	Polinton-1_TV-	Polinton	5	5	5a
1012	Polinton-1_XT+	Polinton	5	5	5a
1013	Polinton-2A_NV+	Polinton	5	5	5a
1015	Polinton-2_AMi+fr	Polinton	5	5	5a
1016	Polinton-2_CB+fr	Polinton	5	5	5a
1017	Polinton-2_CI+fr	Polinton	5	5	5a
1018	Polinton-2_CPB	Polinton	5	5	5a
1019	Polinton-2_DBi+fr	Polinton	5	5	5a
1020	Polinton-2_DBp	Polinton	5	5	5a
1021	Polinton-2_DEu+	Polinton	5	5	5a
1022	Polinton-2_DK	Polinton	5	5	5a
1023	Polinton-2_DR+	Polinton	5	5	5a
1024	Polinton-2_HM	Polinton	5	5	5a
1025	Polinton-2_NV+	Polinton	5	5	5a
1026	Polinton-2_NVi+	Polinton	5	5	5a
1027	Polinton-2_SM+	Polinton	5	5	5a
1028	Polinton-2_SP+	Polinton	5	5	5a
1029	Polinton-2_TC+	Polinton	5	5	5a
1030	Polinton-2_XT+	Polinton	5	5	5a
1031	Polinton-3_CI	Polinton	5	5	5a
1032	Polinton-3_HM-	Polinton	5	5	5a
1033	Polinton-3_NV+	Polinton	5	5	5a
1034	Polinton-3_NVi+fr	Polinton	5	5	5a
1037	Polinton-4_NV+	Polinton	5	5	5a
1038	Polinton-4_NVi+	Polinton	5	5	5a
1039	Polinton-4_SP+	Polinton	5	5	5a
1040	Polinton-5_NV+	Polinton	5	5	5a
1041	Polinton-5_NVi+	Polinton	5	5	5a
1042	Polinton-5_SP+fr	Polinton	5	5	5a
1043	Polinton-6_NVi+	Polinton	5	5	5a
1044	Polinton-7_NVi	Polinton	5	5	5a
1045	Polinton-8_NVi+fr	Polinton	5	5	5a
1046	Polinton-9_NVi+fr	Polinton	5	5	5a
1047	Polinton-DicFas	Polinton	5	5	5a
1048	Polinton-N1A_NV+	Polinton	5	5	5a
1049	Polinton-N1B_NV+fr	Polinton	5	5	5a
1050	Polinton-N1_NV+	Polinton	5	5	5a
1051	Polinton1N_TCa+fr	Polinton	5	5	5a
1052	Polinton1_SM+	Polinton	5	5	5a
1053	Polinton2_SM	Polinton	5	5	5a
1055	Porcine adenovirus 3	Adenoviridae	5	5	5b
1056	Porcine mastadenovirus C	Adenoviridae	5	5	5b
1057	Prochlorococcus phage P-HM1	Myoviridae	12			12
1058	Prochlorococcus phage P-HM2	Myoviridae	12			12
1059	Prochlorococcus phage P-RSM4	Myoviridae	12			12
1060	Prochlorococcus phage P-SSM2	Myoviridae	12			12
1061	Prochlorococcus phage P-SSM4	Myoviridae	12			12
1062	Prochlorococcus phage P-SSM7	Myoviridae	12			12
1064	Propionibacterium phage PA6	Siphoviridae	10			10a
1065	Propionibacterium phage PAD20	Siphoviridae	10			10a
1067	Pseudaletia unipuncta granulovirus	Baculoviridae	6	6
1068	Pseudoalteromonas phage H105	Siphoviridae	9			9c
1069	Pseudoalteromonas phage PM2	Corticoviridae	5
1071	Pseudomonas phage 119X	Podoviridae	12			12
1072	Pseudomonas phage 14-1	Myoviridae	12			9a
1073	Pseudomonas phage 201phi2-1	Myoviridae	19			19
1074	Pseudomonas phage 73	Siphoviridae	9			9b
1075	Pseudomonas phage B3	Siphoviridae	9			9a
1076	Pseudomonas phage D3	Siphoviridae	9			9c
1077	Pseudomonas phage D3112	Siphoviridae	9			9a
1078	Pseudomonas phage DMS3	Siphoviridae	9			9a
1079	Pseudomonas phage EL	Myoviridae	19			19
1080	Pseudomonas phage F10	Siphoviridae	9			9a
1081	Pseudomonas phage F116	Podoviridae	9			9b
1083	Pseudomonas phage JG004	Myoviridae	12			9a
1085	Pseudomonas phage KPP10	Myoviridae	12			9a
1087	Pseudomonas phage LIT1	Podoviridae	12			14
1088	Pseudomonas phage LKA1	Podoviridae	14			14
1091	Pseudomonas phage LUZ19	Podoviridae	14			14
1092	Pseudomonas phage LUZ24	Podoviridae	14			14
1093	Pseudomonas phage LUZ7	Podoviridae	12			14
1094	Pseudomonas phage M6	Siphoviridae	9			9b
1095	Pseudomonas phage MP22	Siphoviridae	9			9a
1096	Pseudomonas phage MP29	Siphoviridae	9			9a
1097	Pseudomonas phage MP38	Siphoviridae	9			9a
1098	Pseudomonas phage P3	Myoviridae	12			9a
1099	Pseudomonas phage PA1	Siphoviridae	9			9a
1100	Pseudomonas phage PAJU2	Siphoviridae	9			9c
1101	Pseudomonas phage PAK	Myoviridae	12			9a
1105	Pseudomonas phage PaP1	Myoviridae	12			9a
1106	Pseudomonas phage PaP2	Podoviridae	12			12
1107	Pseudomonas phage PaP3	Podoviridae	14			14
1109	Pseudomonas phage YuA	Siphoviridae	9			9b
1110	Pseudomonas phage gh-1	Podoviridae	14			14
1111	Pseudomonas phage phi-2	Podoviridae	14			14
1112	Pseudomonas phage phi15	Podoviridae	14			14
1113	Pseudomonas phage phiCTX	Myoviridae	9			9a
1114	Pseudomonas phage phiIBB-PF7A	Podoviridae	14			14
1115	Pseudomonas phage phiKZ	Myoviridae	19			19
1117	Pseudoplusia includens SNPV IE	Baculoviridae	6	6
1118	Psittacid herpesvirus 1	Herpesviridae	7
1119	Psittacine adenovirus 3	Adenoviridae	5	5	5b
1122	Pygoscelis adeliae papillomavirus	Papillomaviridae	2
1123	Pyrobaculum spherical virus	Globuloviridae	1
1124	RED1	PLV	5	5	5a
1125	RED2	PLV	5	5	5a
1129	Ralstonia phage RSB1	Podoviridae	14			14
1130	Ralstonia phage RSL1	Myoviridae	12			12
1131	Ralstonia phage phiRSA1	Myoviridae	9			9a
1132	Rangifer tarandus papillomavirus 2	Papillomaviridae	2
1133	Ranid herpesvirus 1	Alloherpesviridae	8
1134	Ranid herpesvirus 2	Alloherpesviridae	8
1137	Rhesus adenovirus 51	Adenoviridae	5	5	5b
1140	Rhizobium phage 16-3	Siphoviridae	9			9c
1141	Rhodobacter phage RcapMu	Siphoviridae	9			9a
1142	Rhodococcus phage ReqiDocB7	Siphoviridae	9			9c
1143	Rhodococcus phage ReqiPepy6	Siphoviridae	15			15
1144	Rhodococcus phage ReqiPine5	Siphoviridae	11			11
1145	Rhodococcus phage ReqiPoco6	Siphoviridae	15			15
1146	Rhodothermus phage RM378	Myoviridae	12			12
1147	Riemerella phage RAP44	Siphoviridae	9			9c
1148	Roseobacter phage RDJL Phi 1	Siphoviridae	9			9b
1149	Roseobacter phage SIO1	Podoviridae	14			14
1150	Rousettus aegyptiacus papillomavirus 1	Papillomaviridae	2
1152	SAF1	PLV	5	5	5a
1153	SAF2	PLV	5	5	5a
1154	SAF3	PLV	5	5	5a
1155	SAF4	PLV	5	5	5a
1156	SAF5	PLV	5	5	5a
1157	SAF6	PLV	5	5	5a
1158	SPO1	PLV	5	5	5a
1159	SPO2	PLV	5	5	5a
1160	SPO3	PLV	5	5	5a
1163	Saimiriine herpesvirus 1	Herpesviridae	7
1164	Saimiriine herpesvirus 2	Herpesviridae	7
1165	Saimiriine herpesvirus 4	Herpesviridae	7
1166	Salmonella phage Felix01	Myoviridae	12			9a
1167	Salmonella phage Fels-2	Myoviridae	9			9a
1168	Salmonella phage HK620	Podoviridae	9			9b
1170	Salmonella phage PVP-SE1	Myoviridae	12			9a
1171	Salmonella phage PhiSH19	Myoviridae	12			12
1172	Salmonella phage RE-2010	Myoviridae	9			9a
1173	Salmonella phage SE1	Podoviridae	9			9b
1174	Salmonella phage SETP3	Siphoviridae	9			9b
1175	Salmonella phage SFP10	Myoviridae	12			12
1176	Salmonella phage SPN3US	Myoviridae	19			19
1177	Salmonella phage ST160	Podoviridae	9			9b
1178	Salmonella phage ST64T	Podoviridae	9			9b
1179	Salmonella phage Vi II-E1	Siphoviridae	9			9c
1180	Salmonella phage Vi01	Myoviridae	12			12
1181	Salmonella phage Vi06	Podoviridae	14			14
1182	Salmonella phage epsilon15	Podoviridae	14			14
1183	Salmonella phage epsilon34	Podoviridae	9			9b
1184	Salmonella phage g341c	Podoviridae	9			9b
1185	Salmonella phage phiSG-JL2	Podoviridae	14			14
1187	Sea otter polyomavirus 1	Polyomaviridae	2
1188	Sheep polyomavirus 1	Polyomaviridae	2
1190	Shigella phage SP18	Myoviridae	12			12
1191	Shigella phage Sf6	Podoviridae	9			9b
1192	Shigella phage Shfl1	Siphoviridae	9			9b
1194	Shigella phage phiSboM-AG3	Myoviridae	12			12
1195	Shrimp white spot syndrome virus	Nimaviridae	6	6
1196	Silicibacter phage DSS3phi2	Podoviridae	12			12
1207	Simian virus 40	Polyomaviridae	2
1208	Singapore grouper iridovirus	Iridoviridae	3	3a
1210	Snake adenovirus 1	Adenoviridae	5	5	5b
1211	Sodalis phage SO-1	Siphoviridae	9			9b
1212	Spodoptera exigua multiple nucleopolyhedrovirus	Baculoviridae	6	6
1213	Spodoptera frugiperda ascovirus 1a	Ascoviridae	3	3a
1214	Spodoptera frugiperda granulovirus	Baculoviridae	6	6
1215	Spodoptera frugiperda multiple nucleopolyhedrovirus	Baculoviridae	6	6
1216	Spodoptera litura granulovirus	Baculoviridae	6	6
1217	Spodoptera litura nucleopolyhedrovirus	Baculoviridae	6	6
1218	Spodoptera litura nucleopolyhedrovirus II	Baculoviridae	6	6
1219	Sputnik	Virophage	5	5	5a
1220	Squirrel monkey polyomavirus	Polyomaviridae	2
1221	Squirrelpox virus	Poxviridae	4	4
1222	Staphylococcus aureus phage phiNM1	Siphoviridae	9			9c
1223	Staphylococcus aureus phage phiNM2	Siphoviridae	9			9c
1224	Staphylococcus aureus phage phiNM4	Siphoviridae	9			9c
1225	Staphylococcus phage 11	Siphoviridae	9			9c
1226	Staphylococcus phage 187	Siphoviridae	9			9c
1227	Staphylococcus phage 2638A	Siphoviridae	9			9c
1228	Staphylococcus phage 29	Siphoviridae	9			9c
1229	Staphylococcus phage 37	Siphoviridae	9			9c
1230	Staphylococcus phage 3A	Siphoviridae	9			9c
1231	Staphylococcus phage 42E	Siphoviridae	9			9c
1232	Staphylococcus phage 44AHJD	Podoviridae	9			9d
1233	Staphylococcus phage 47	Siphoviridae	9			9c
1234	Staphylococcus phage 52A	Siphoviridae	9			9c
1235	Staphylococcus phage 53	Siphoviridae	9			9c
1236	Staphylococcus phage 55	Siphoviridae	9			9c
1237	Staphylococcus phage 66	Podoviridae	9			9d
1238	Staphylococcus phage 69	Siphoviridae	9			9c
1239	Staphylococcus phage 71	Siphoviridae	9			9c
1240	Staphylococcus phage 77	Siphoviridae	9			9c
1241	Staphylococcus phage 80	Siphoviridae	9			9c
1242	Staphylococcus phage 80alpha	Siphoviridae	9			9c
1243	Staphylococcus phage 85	Siphoviridae	9			9c
1244	Staphylococcus phage 88	Siphoviridae	9			9c
1245	Staphylococcus phage 92	Siphoviridae	9			9c
1246	Staphylococcus phage 96	Siphoviridae	9			9c
1247	Staphylococcus phage A5W	Myoviridae	13			13
1248	Staphylococcus phage CNPH82	Siphoviridae	9			9c
1249	Staphylococcus phage EW	Siphoviridae	9			9c
1252	Staphylococcus phage K	Myoviridae	13			13
1254	Staphylococcus phage PH15	Siphoviridae	9			9c
1255	Staphylococcus phage PVL	Siphoviridae	9			9c
1256	Staphylococcus phage SA1	Myoviridae	12			9a
1258	Staphylococcus phage SAP-26	Siphoviridae	9			9c
1259	Staphylococcus phage Sb-1	Myoviridae	13			13
1260	Staphylococcus phage TEM126	Siphoviridae	9			9c
1261	Staphylococcus phage Twort	Myoviridae	13			13
1262	Staphylococcus phage X2	Siphoviridae	9			9c
1263	Staphylococcus phage phi 12	Siphoviridae	9			9c
1264	Staphylococcus phage phi13	Siphoviridae	9			9c
1265	Staphylococcus phage phiETA	Siphoviridae	9			9c
1266	Staphylococcus phage phiETA2	Siphoviridae	9			9c
1267	Staphylococcus phage phiETA3	Siphoviridae	9			9c
1268	Staphylococcus phage phiMR11	Siphoviridae	9			9c
1269	Staphylococcus phage phiMR25	Siphoviridae	9			9c
1270	Staphylococcus phage phiN315	Siphoviridae	9			9c
1272	Staphylococcus phage phiNM3	Siphoviridae	9			9c
1273	Staphylococcus phage phiPVL108	Siphoviridae	9			9c
1274	Staphylococcus phage phiSLT	Siphoviridae	9			9c
1275	Staphylococcus phage phiSauS-IPLA35	Siphoviridae	9			9c
1276	Staphylococcus phage phiSauS-IPLA88	Siphoviridae	9			9c
1277	Staphylococcus prophage phiPV83	Siphoviridae	9			9c
1278	Stenotrophomonas phage S1	Siphoviridae	9			9b
1279	Streptococcus phage 2972	Siphoviridae	9			9c
1280	Streptococcus phage 5093	Siphoviridae	9			9c
1281	Streptococcus phage 7201	Siphoviridae	9			9c
1282	Streptococcus phage 858	Siphoviridae	9			9c
1283	Streptococcus phage ALQ13	Siphoviridae	9			9c
1284	Streptococcus phage Abc2	Siphoviridae	9			9c
1285	Streptococcus phage C1	Podoviridae	9			9d
1286	Streptococcus phage Cp-1	Podoviridae	9			9d
1287	Streptococcus phage DT1	Siphoviridae	9			9c
1288	Streptococcus phage Dp-1	Siphoviridae	9			9c
1289	Streptococcus phage EJ-1	Myoviridae	9			9c
1290	Streptococcus phage M102	Siphoviridae	9			9c
1291	Streptococcus phage MM1	Siphoviridae	9			9c
1293	Streptococcus phage O1205	Siphoviridae	9			9c
1294	Streptococcus phage P9	Siphoviridae	9			9c
1295	Streptococcus phage PH10	Siphoviridae	9			9c
1296	Streptococcus phage PH15	Siphoviridae	9			9c
1297	Streptococcus phage SM1	Siphoviridae	9			9c
1298	Streptococcus phage Sfi11	Siphoviridae	9			9c
1299	Streptococcus phage Sfi19	Siphoviridae	9			9c
1300	Streptococcus phage Sfi21	Siphoviridae	9			9c
1301	Streptococcus phage phi3396	Siphoviridae	9			9c
1302	Streptomyces phage VWB	Siphoviridae	9			9c
1303	Streptomyces phage mu1	Siphoviridae	9			9c
1304	Streptomyces phage phiBT1	Siphoviridae	9			9c
1305	Streptomyces phage phiC31	Siphoviridae	9			9c
1306	Streptomyces phage phiSASD1	Siphoviridae	9			9c
1307	Stx2 converting phage I	Podoviridae	9			9b
1308	Stx2 converting phage II	Siphoviridae	9			9b
1309	Stx2 converting phage vB	Siphoviridae	9			9b
1310	Stx2-converting phage 1717	Siphoviridae	9			9b
1311	Stx2-converting phage 86	Siphoviridae	9			9b
1312	Stygiolobus rod-shaped virus	Rudiviridae	1
1314	Suid herpesvirus 2	Herpesviridae	7
1315	Sulfitobacter phage EE36phi1	Podoviridae	12			12
1316	Sulfolobales Mexican fusellovirus 1	Fuselloviridae	1
1317	Sulfolobales Mexican rudivirus 1	Rudiviridae	1
1318	Sulfolobus islandicus filamentous virus	Lipothrixviridae	1
1319	Sulfolobus islandicus rod-shaped virus 1	Rudiviridae	1
1320	Sulfolobus islandicus rod-shaped virus 2	Rudiviridae	1
1321	Sulfolobus spindle-shaped virus 1	Fuselloviridae	1
1322	Sulfolobus spindle-shaped virus 2	Fuselloviridae	1
1323	Sulfolobus spindle-shaped virus 4	Fuselloviridae	1
1325	Sulfolobus spindle-shaped virus 6	Fuselloviridae	1
1326	Sulfolobus spindle-shaped virus 7	Fuselloviridae	1
1327	Sulfolobus turreted icosahedral virus 1	Turriviridae	5	5	5a
1328	Sulfolobus turreted icosahedral virus 2	Turriviridae	5	5	5a
1329	Sulfolobus virus Kamchatka 1	Fuselloviridae	1
1330	Sulfolobus virus Ragged Hills	Fuselloviridae	1
1331	Sulfolobus virus STSV1	Bicaudaviridae	1
1332	Sulfolobus virus STSV2	Bicaudaviridae	1
1334	Sus scrofa papillomavirus 1	Papillomaviridae	2
1335	Swinepox virus	Poxviridae	4	4
1336	Synechococcus phage P60	Podoviridae	14			14
1337	Synechococcus phage S-CBS1	Siphoviridae	9			9b
1338	Synechococcus phage S-CBS2	Siphoviridae	10			10a
1339	Synechococcus phage S-CBS3	Siphoviridae	9			9b
1340	Synechococcus phage S-CRM01	Myoviridae	12			12
1341	Synechococcus phage S-PM2	Myoviridae	12			12
1342	Synechococcus phage S-RSM4	Myoviridae	12			12
1343	Synechococcus phage S-SM1	Myoviridae	12			12
1344	Synechococcus phage S-SM2	Myoviridae	12			12
1345	Synechococcus phage S-SSM5	Myoviridae	12			12
1346	Synechococcus phage S-SSM7	Myoviridae	12			12
1347	Synechococcus phage S-ShM2	Myoviridae	12			12
1348	Synechococcus phage Syn19	Myoviridae	12			12
1349	Synechococcus phage Syn5	Podoviridae	14			14
1350	Synechococcus phage syn9	Myoviridae	12			12
1353	Tanapox virus	Poxviridae	4	4
1354	Taterapox virus	Poxviridae	4	4
1355	Temperate phage phiNIH1	Siphoviridae	9			9c
1356	Thalassomonas phage BA3	Podoviridae	9			9b
1358	Thermus phage P23-45	Siphoviridae	9			14
1360	Thermus phage TMA	Myoviridae	13			13
1362	Thermus thermophilus phage IN93	Sphaerolipoviridae	5
1365	Tipula oleracea nudivirus	Nudiviridae	6	6
1366	Titi monkey adenovirus ECC-2011	Adenoviridae	5	5	5b
1367	Tlr	Polinton	5	5	5a
1368	Tree shrew adenovirus 1	Adenoviridae	5	5	5b
1369	Trematomus polyomavirus 1	Polyomaviridae	2
1370	Trichechus manatus latirostris papillomavirus 2	Papillomaviridae	2
1373	Trichoplusia ni ascovirus 2c	Ascoviridae	3	3a
1374	Trichoplusia ni single nucleopolyhedrovirus	Baculoviridae	6	6
1375	Tsukamurella phage TPA2	Siphoviridae	11			11
1376	Tupaiid herpesvirus 1	Herpesviridae	7
1377	Turkey adenovirus 1	Adenoviridae	5	5	5b
1378	Turkey adenovirus 4	Adenoviridae	5	5	5b
1379	Turkey adenovirus 5	Adenoviridae	5	5	5b
1380	Turkey siadenovirus A	Adenoviridae	5	5	5b
1381	Tursiops truncatus papillomavirus 1	Papillomaviridae	2
1382	Tursiops truncatus papillomavirus 2	Papillomaviridae	2
1383	Ursus maritimus papillomavirus 1	Papillomaviridae	2
1385	Variola virus	Poxviridae	4	4
1389	Vibrio phage ICP1	Myoviridae	12			9a
1390	Vibrio phage ICP2	Podoviridae	14			14
1391	Vibrio phage ICP3	Podoviridae	14			14
1392	Vibrio phage K139	Myoviridae	9			9a
1393	Vibrio phage KVP40	Myoviridae	12			12
1394	Vibrio phage N4	Podoviridae	14			14
1395	Vibrio phage SIO-2	Siphoviridae	9			14
1396	Vibrio phage VHML	Myoviridae	9			9a
1397	Vibrio phage VP2	Podoviridae	14			14
1398	Vibrio phage VP5	Podoviridae	14			14
1399	Vibrio phage VP58	Myoviridae	9			9a
1400	Vibrio phage VP882	Myoviridae	9			9a
1401	Vibrio phage VP93	Podoviridae	14			14
1402	Vibrio phage VpV262	Podoviridae	14			14
1404	Vibrio phage phiVC8	Podoviridae	14			14
1405	Vibriophage VP4	Podoviridae	14			14
1407	Wiseana iridescent virus	Iridoviridae	3	3a
1408	Xanthomonas phage OP1	Siphoviridae	9			14
1409	Xanthomonas phage OP2	Myoviridae	12			9a
1410	Xanthomonas phage Xop411	Siphoviridae	9			14
1411	Xanthomonas phage Xp10	Siphoviridae	9			14
1412	Xanthomonas phage phiL7	Siphoviridae	9			14
1413	Xestia c-nigrum granulovirus	Baculoviridae	6	6
1414	Xipapillomavirus 1	Papillomaviridae	2
1415	Xylella phage Xfas53	Podoviridae	9			9b
1416	YSL1	PLV	5	5	5a
1417	YSL2	PLV	5	5	5a
1418	YSL3	PLV	5	5	5a
1419	YSL4	PLV	5	5	5a
1420	YSL5	PLV	5	5	5a
1421	YSL6	PLV	5	5	5a
1422	YSLV1	Virophage	5	5	5a
1423	YSLV2	Virophage	5	5	5a
1424	YSLV3	Virophage	5	5	5a
1425	YSLV4	Virophage	5	5	5a
1426	YSLV5	Virophage	5	5	5a
1427	YSLV6	Virophage	5	5	5a
1428	YSLV7	Virophage	5	5	5a
1433	Yersinia phage Berlin	Podoviridae	14			14
1434	Yersinia phage L-413C	Myoviridae	9			9a
1435	Yersinia phage PY54	Siphoviridae	9			9b
1436	Yersinia phage Yep-phi	Podoviridae	14			14
1438	Yersinia phage phiA1122	Podoviridae	14			14
1439	Yersinia phage phiR1-37	Myoviridae	19			19
1440	Yersinia phage phiYeO3-12	Podoviridae	14			14
1441	Yoka poxvirus	Poxviridae	4	4
1443	Zamilon	Virophage	5	5	5a
1444	Zea mays	Mit_plasmid	5	5	5a
