# Supplementary material for: The Double-Stranded DNA Virosphere as a Modular Hierarchical Network of Gene Sharing
Source: mBio. 2016 Aug 2;7(4):e00978-16. doi: 10.1128/mBio.00978-16 (PMC4981718; doi:10.1128/mBio.00978-16)
Supplement: Table S3 — List of genomes and module assignations. [file mbo004162897st3.xlsx]

## Sheet: Connector
Fam. Nr	Representative seq.	Annotation	modules with high prevalence
5	AAQ07582.1	Terminase	[7; 8; 9; 10; 11; 12; 14; 15; 16; 17; 18; 19; ]
13	ABD90605.1	major capsid protein HK97-like	[7; 8; 9; 10; 12; 13; 14; 15; 16; 17; 18; 19; ]
10	313768157	XRE-family HTH domain	[9; 11; 13; 17; ]
16	BAK52950.1	portal protein	[9; 12; 13; 15; 18; ]
8	134287171	DEAD-like helicase	[3; 4; 11; 12; 13; 18; 19; ]
6	BAK52979.1	DNA primase/helicase	[10; 11; 12; 13; 14; 15; 17; 18; 19; ]
11	738838588	DNA polyermase B	[3; 4; 5; 6; 7; 8; 12; ]
111	BAK52951.1	Protease (herpesvirus S21, phage U9/U35)	[7; 9; 12; 13; 18; ]
24	506497871	Integrase	[9; 10; ]
22	NP_945289.1	Bacteriophage HK97-gp10, putative tail-component	[9; 10; 11; 15; 16; ]
4	66275907	D5-like primase-helicase	[3; 4; 6; 15; 18; 19; ]
27	310831525	HNHc endonuclease	[10; 15; ]
20	BAK53003.1	DNA polymerase A	[11; 12; 13; 14; 18; ]
19	9628153	Ribonucleotide reductase large subunit	[3; 7; 8; 12; 13; 18; 19; ]
18	134287257	Thioredoxin	[3; 10; 12; 13; 18; ]
2	116326775	ribonucleotide reductase small subunit	[3; 4; 7; 8; 12; 13; 18; 19; ]
23	9964588	phage tail tape measure protein	[15; 16; ]
30	134287277	UvrD-like helicase	[3; 7; 8; 12; 13; 18; ]
35	NP_945279.1	portal protein	[10; 16; ]
12	134287264	A32-like packaging ATPase (FtsK/HerA)	[3; 4; 5; ]
26	ADF29313.1	Phage mu protein F, putative minor head protein	[11; 16; ]
68	738838596	Double jelly-roll major capsid prot	[3; 4; 5; ]
44	BAK52969.1	Baseplate J family protein	[12; 13; 17; ]
36	NP_049665.1	AAA family ATPase	[3; 12; ]
47	660515743	RuvC Holliday junction resolvase; Poxvirus A22 family	[3; 4; 11; 15; 19; ]
52	BAK52968.1	phage baseplate assembly protein W	[12; 13; ]
30572	9628207	ATP-dependent DNA ligase	[3; 4; 12; ]
60	YP_003929.1	Metallophosphatase	[10; 13; ]
163	738838592	Minor capsid protein (penton)	[3; 5; ]
15	134287325	S_TKc serine/threonine protein kinase	[3; 4; 6; 7; 8; ]
50	116326771	Polynucleotide kinase	[12; 17; ]
55	310831000	Putative RNaseH	[12; 14; 18; ]
83	589287906	deoxynucleotide monophosphate kinase	[12; 18; ]
74	134287273	DNA repair exonuclease, SbcCD ATPase subunit	[3; 12; 13; 18; 19; ]
46	NP_039696.1	Minor tail protein	[10; 11; ]
130	134287230	Thiol oxidorreductase	[3; 4; 6; ]
99	134287227	DNA repair exonuclease	[12; 13; 18; 19; ]
148	134287220	DNA-directed RNA polymerase second largest subunit	[3; 4; 6; ]
367	116326785	Transcription factor S-II (TFIIS)	[3; 4; 6; ]
61	738838597	Ulp1 cysteine protease (PF02902)	[4; 5; ]
28	9628256	mRNA capping enzyme	[3; 4; 6; ]
131	134287238	DNA-directed RNA polymerase largest subunit	[3; 4; 6; ]
38	YP_001491579.1	Cutinase (lysin B)	[10; 17; ]
105	9628158	thymidine kinase	[4; 8; ]
123	134287189	Poxvirus Late Transcription Factor VLTF3 like	[3; 4; ]
321	134287260	A1L transcription factor/late transcription factor VLTF-2	[3; 4; ]
103	ACZ55597.1	hypothetical protein	[10; 11; ]
177	NP_049854.1	gp32 single-stranded DNA binding protein	[12; 18; ]
170	660515801	Dual specificity phosphatases (DSP); Ser/Thr and Tyr protein phosphatases	[3; 4; ]
182	134287219	RING-finger	[4; 6; ]
88	701447484	conserved uracil-DNA glycosylase D4 [Melbournevirus]	[4; 7; 8; ]
619	134287176	zinc-dependent metalloprotease [Heliothis virescens ascovirus 3e]	[3; 4; ]
108	ACU41735.1	Peptidoglycan recognition protein (PGRP), Lysin A	[10; 17; ]
233	BAK52960.1	tail sheath protein precursor	[13; 17; ]
440	134287301	hypothetical protein HVAV3e_gp144 [Heliothis virescens ascovirus 3e]	[3; 4; ]
812	56692739	ubiqutin/ribosomal protein [Singapore grouper iridovirus]	[4; 6; ]
39	448825700	putative prolyl 4-hydroxylase [Megavirus lba]	[3; 4; ]
650	448825229	Cu/Zn superoxide dismutase [Megavirus lba]	[4; 6; ]
156	134287208	hypothetical protein HVAV3e_gp051 [Heliothis virescens ascovirus 3e]	[3; 4; ]
347	9628202	RNA polymerase subunit 10 [African swine fever virus]	[3; 4; ]
